# Supplementary material for: Cholesterol-dependent dynamic changes in the conformation of the type 1 cholecystokinin receptor affect ligand binding and G protein coupling
Source: PLoS Biol. 2024 Jul 31;22(7):e3002673. doi: 10.1371/journal.pbio.3002673 (PMC11290853; doi:10.1371/journal.pbio.3002673)
Supplement: S1 Data — Excel spreadsheet containing, in separate sheets, the underlying numerical data for Figs 1, 2, 4, 6, 7A–7D, 7E–7G, 8A, 8B, 9 (top row), and 9 (bottom row). (XLSX) [file pbio.3002673.s005.xlsx]

## Sheet: Figure 1
Figure 1		CCK binding to CCK1R mutant constructs
					CCK1R WT							CCK1R WT									CCK1R (Y140A)						CCK1R (Y140A)
																																			CCK1R (Y140F)								CCK1R (Y140F)
		[CCK-8], log M		Control						[CCK-8], log M			(+Chol)					[CCK-8], log M		Control					[CCK-8], log M		(+Chol)					[CCK-8], log M			Control					[CCK-8], log M			(+Chol)					[CCK-8], log M
		Ligand Con	2021-07-15	2021-07-22	2021-07-26	2021-07-29				Ligand Con	2021-07-15	2021-07-22	2021-07-26	2021-07-29				Ligand Con	2021-07-15	2021-07-22	2021-07-26	2021-07-29			Ligand Con	2021-07-15	2021-07-22	2021-07-26	2021-07-29			Ligand Con	2021-07-15	2021-07-22	7/26/2021A	7/26/2021B	2021-07-29			Ligand Con	2021-07-15	2021-07-22	7/26/2021A	7/26/2021B	2021-07-29			Ligand Con	2021-07-15
		Buffer	100	100	100	100				Buffer	100	100	100	100				Buffer	100	100	100	100			Buffer	100	100	100	100			Buffer	100	100	100	100	100			Buffer	100	100	100	100	100			Buffer
		-11	93.1549	108.307	118.371	102.653				-11	93.6673	83.6673	91.589	111.874				-11	86.1636	95.1839	96.6494	95.2585			-11	99.0124	120.053	97.7198	101.73			-11	93.1426	96.281	108.489	118.213	102.448			-11	93.686	94.684	92.3893	92.4231	100.113			-12	100
		-10	93.0415	90.4119	101.235	103.755				-10	83.1728	81.1728	85.3661	94.2399				-10	57.1783	74.0808	55.8316	74.1724			-10	56.5074	72.3732	63.1498	85.2901			-10	88.3107	112.134	107.805	107.2	96.9873			-10	86.3617	72.6719	80.6766	72.9154	86.5972			-11	89.5449
		-9	85.2048	89.2254	84.8479	81.0563				-9	54.1074	74.1074	50.2377	61.1248				-9	21.1627	32.1574	19.4588	14.7596			-9	29.2121	20.9314	21.285	10.6715			-9	67.6062	70.385	79.168	80.5255	61.6705			-9	49.9704	54.0603	54.0895	55.5183	49.5117			-10	63.585
		-8	53.0727	30.8026	27.9223	31.1762				-8	28.7208	28.7208	19.0986	15.359				-8	10.925	15.2263	14.1409	1.16365			-8	6.1014	8.80013	11.8647	4.67856			-8	13.2186	31.5888	36.7386	34.9416	32.4854			-8	9.7995	10.5954	23.6008	28.7273	19.5147			-9	22.8238
		-7	4.73185	2.24413	8.03463	13.3571				-7	5.24273	5.24273	2.98043	3.14479				-7	3.19779	0.054997	4.70019	3.39731			-7	6.06482	5.88333	10.9372	5.25742			-7	2.97521	5.10304	8.85124	9.9603	9.70061			-7	1.91475	3.75055	6.30638	3.7477	7.50436			-8	6.82913
		-6	0	0	0	0				-6	0	0	0	0				-6	0	0	0	0			-6	0	0	0	0			-6	0	0	0	0	0			-6	0	0	0	0	0			-7	0
		CCK stimulated Ca2+ response in mutant constructs
					CCK1R WT							CCK1R WT								CCK1R (Y140A)							CCK1R (Y140A)								CCK1R (Y140F)							CCK1R (Y140F)
		[CCK-8], log M			Control					[CCK-8], log M				(+Chol)				[CCK-8], log M			Control				[CCK-8], log M			(+Chol)				[CCK-8], log M			Control					[CCK-8], log M			(+Chol)					[CCK-8], log M
		Ligand Con	2021-06-08	2021-06-15	2021-06-16	2021-06-22	2021-06-25	2021-06-27		Ligand Con	2021-06-08	2021-06-15	2021-06-16	2021-06-22	2021-06-25	2021-06-27		Ligand Con	2021-06-08	2021-06-15	2021-06-16	2021-06-22	2021-06-25		Ligand Con	2021-06-08	2021-06-15	2021-06-16	2021-06-22	2021-06-25		Ligand Con	2021-07-13	2021-07-15	7/16/2021A	7/16/2021B	2021-07-27	2021-07-28		Ligand Con	2021-07-13	2021-07-15	7/16/2021A	7/16/2021B	2021-07-27	2021-07-28		Ligand Con	2021-07-13
		Buffer	0	0	0	0	0	0		Buffer	0	0	0	0	0	0		Buffer	0	0	0	0	0		Buffer	0	0	0	0	0		Buffer	0	0	0	0	0	0		Buffer	0	0	0	0	0	0		Buffer	0
		-12	4.0269	-1.32708	-0.73687	0.588598	-5.94038	2.47307		-12	-33.1559	1.43367	-1.71409	17.8135	-25.3699	3.31863		-12	-0.61912	0.670012	11.2939	8.74719	-1.53401		-12	3.40253	14.1967	0.928485	5.40665	0.202659		-12	12.2561	23.7231	35.8815	14.0558	33.643	35.0902		-12	0.854548	25.7285	21.243	16.1254	10.1126	11.5194		-12	9.69826
		-11	55.4997	26.5161	14.5262	2.47896	37.6524	58.6493		-11	2.44526	22.1397	-4.00709	31.9388	-8.62309	-1.66507		-11	6.15916	16.9641	29.2511	16.8158	1.43658		-11	17.4113	15.2364	9.68088	19.3103	5.16926		-11	45.5995	75.1527	55.8976	83.797	52.1994	59.8544		-11	9.4727	27.6784	15.7999	16.3522	19.309	33.2456		-11	4.00242
		-10	109.44	95.9602	79.0477	72.1836	60.2523	82.0877		-10	46.1742	62.9573	33.4091	47.8264	14.3038	16.4596		-10	32.894	44.9276	61.7447	46.2346	24.0106		-10	54.8385	55.1431	39.4546	45.9749	35.2625		-10	102.7	84.9712	104.001	93.578	95.6778	90.1262		-10	54.2056	86.2899	61.1641	97.4451	40.3961	43.0839		-10	24.0343
		-9.5	105.308	108.408	98.3879	106.84	78.4894	90.1502		-9.5	107.069	77.4168	50.5035	81.184	59.4768	59.6048		-9.5	41.4951	76.1962	82.9928	66.3298	65.1666		-9.5	88.1706	108.962	87.7644	70.7588	63.2592		-9	109.329	103.353	101.268	104.54	109.049	97.926		-9	104.552	97.2978	89.9785	93.4248	58.6912	59.9268		-9	58.1423
		-9	121.597	115.423	108.148	92.8224	55.3538	101.877		-9	121.031	93.8311	86.0151	66.3129	87.441	76.4585		-9	116.033	101.176	86.6858	100.021	80.9743		-9	84.2184	90.0588	100.915	85.2186	93.7128		-8	98.3398	102.244	97.5218	107.057	102.401	97.7037		-8	95.4086	77.863	90.6611	80.137	66.41	83.5716		-8	75.1112
		-8	110	101	107	98	101	90		-8	98	100.53	103	101	98	99		-8	112.753	106.66	89.987	107.983	114.499		-8	84.7838	83.1425	97.1979	91.5289	134.812		-7		95.1872	97.828	99.2805	102.457	87.8411		-7		87.6152	93.3856	86.4236	91.5984	86.9963		-7	95.1984
[truncated: 12 more columns]

## Sheet: Figure 2
Figure 2
	CCK binding to CCK1R mutant constructs
					CCK1R WT			CCK1R WT							CCK1R (sterol 7M)					CCK1R (sterol 7M)																						CCK2R WT				CCK2R WT
			Control					(+Chol)							Control					(+Chol)							CHO-CCK1R					SRD15-CCK1R									Control				(+) Chol
	[CCK-8], log M	2021-06-14	2021-06-17	2021-06-21	2021-06-24		2021-06-14	2021-06-17	2021-06-21	2021-06-24			[CCK-8], log M	2020-10-08	2020-10-12	2020-10-15	2020-10-19		2020-10-08	2020-10-12	2020-10-15	2020-10-19			[CCK-8], log M	2021-09-20	2021-09-23	2021-10-21	2022-03-21		2021-09-20	2021-09-23	2021-10-21	3/21/2022A	3/21/2022B			[CCK-8], log M	2021-06-14	2021-06-17	2021-06-21	2021-06-24		2021-06-14	2021-06-17	2021-06-21	2021-06-24		[CCK-8], log M
	Buffer	100	100	100	100		100	100	100	100			Buffer	100	100	100	100		100	100	100	100			Buffer	100	100	100	100		100	100	100	100	100			Buffer	100	100	100	100		100	100	100	100		Buffer
	-11	108.558	107.9	98.1251	98.0812		94.799	100.243	99.3848	95.8214			-11	111.65	120.073	103.776	106.354		116.671	96.2059	102.231	103.622			-11	91.5012	94.9302	99.9345	100.278		96.0204	94.9153	93.2317	95.651	89.0068			-11	85.6325	98.9956	97.9329	106.197		101.427	94.6033	92.2156	102.529		-11
	-10	83.844	102.804	78.732	93.8033		62.0837	86.9975	67.3644	57.3367			-10	104.356	80.4037	105.209	124.182		92.07	80.3655	103.448	100.659			-10	81.8156	98.5223	105.66	92.3633		75.7654	74.5598	84.294	72.3562	65.688			-10	71.4357	90.9249	93.6851	97.3168		85.5199	79.8341	85.9846	92.8083		-10
	-9	61.9372	61.0047	54.5036	57.4067		38.226	44.4526	43.1059	39.7155			-9	54.2871	46.8793	75.5128	99.9386		58.8969	44.1833	64.0262	88.9698			-9	51.0996	56.9353	66.3904	57.4089		36.9087	33.3937	45.3393	48.5508	44.7035			-9	46.7332	47.0957	57.0546	61.5152		45.8736	46.0532	60.8263	52.6886		-9
	-8	17.7681	34.0998	21.4983	20.8356		14.3704	20.0039	11.7637	16.4892			-8	18.9971	27.0667	30.1104	41.4678		16.4975	14.5708	23.6715	37.0965			-8	27.42	23.5774	28.0151	26.3775		12.4398	10.8277	18.7594	26.4289	26.6899			-8	22.4238	23.9971	39.4288	9.49039		17.849	22.3031	42.9043	12.6571		-8
	-7	4.7134	11.0648	5.83301	9.8239		3.21374	6.51477	3.64998	5.93966			-7	3.585	9.1939	11.4413	5.15749		5.37728	3.27138	10.3487	4.68197			-7	10.4674	1.2001	12.5942	13.3904		1.73074	1.48099	8.22481	4.21281	9.02175			-7	14.6893	11.3697	12.9514	20.0595		4.28951	7.59773	19.462	17.7781		-7
	-6	0	0	0	0		0	0	0	0			-6	0	0	0	0		0	0	0	0			-6	0	0	0	0		0	0	0	0	0			-6	0	0	0	0		0	0	0	0		-6
	CCK stimulated Ca2+ response in mutant constructs
				CCK1R WT						CCK1R WT							CCK1R (sterol 7M)							CCK1R (sterol 7M)
	[CCK-8], log M			Control				[CCK-8], log M			(+Chol)							Control							(+Chol)								CHO-CCK1R							SRD15-CCK1R							Control
		2021-06-08	2021-06-15	2021-06-16	2021-06-22	2021-06-25		Ligand Con	2021-06-08	2021-06-15	2021-06-16	2021-06-22	2021-06-25		[CCK-8], log M	2020-10-06	10/9/2020A	10/9/2020B	2020-10-16	2020-10-20		[CCK-8], log M	2020-10-06	10/9/2020A	10/9/2020B	2020-10-16	2020-10-20			[CCK-8], log M	2021-09-03	2021-09-08	9/10/2021A	9/10/2021B	2021-09-14	2021-09-17	2022-03-22	[CCK-8], log M	2021-09-03	2021-09-08	2021-09-10	2021-09-17	2022-03-22		[CCK-8], log M	2021-06-08	2021-06-15	2021-06-16	2021-06-22
	Buffer	0	0	0	0	0		Buffer	0	0	0	0	0		Buffer	0	0	0	0	0		Buffer	0	0	0	0	0			Buffer	0	0	0	0	0	0	0	Buffer	0	0	0	0	0		Buffer	0	0	0	0
	-12	13.2497	29.2416	-2.89467	10.595	1.8969		-12	15.3023	8.40919	3.99213	4.5492	9.79512		-12	37.8394	79.0424	24.3463	24.4502	0.37537		-12	-8.47004	38.0108	55.343	26.0895	-2.81681			-12	4.13185	2.78432	12.2752	13.8509	5.27466	16.734	5.2324	-12	2.47432	1.84866	-0.24231	2.94376	9.73712		-12	0.694764	1.7929	0.517402	5.80329
	-11	73.2028	70.4981	43.6181	44.8663	58.4068		-11	31.4079	20.1313	8.83917	28.5591	16.3477		-11	60.644	69.9241	55.2293	66.3382	31.7668		-11	68.0751	39.6757	85.4579	55.3986	34.7829			-11	54.5017	51.1148	53.2506	54.9837	53.1674	36.6452	37.4424	-11	8.21394	12.6972	19.3362	16.2387	11.0297		-11	14.8846	36.4667	5.76125	12.7099
	-10	107.81	108.585	81.7869	93.1748	75.0214		-10	70.0063	54.2036	31.4016	55.5645	45.675		-10	87.7349	103.362	91.8421	118.61	75.5612		-10	72.9632	90.0586	118.835	114.973	74.7011			-10	125.411	73.1164	68.6719	81.9861	73.6473	74.5225	71.7155	-10	46.8522	27.0005	47.3315	64.322	43.5438		-10	75.4852	78.5062	30.6322	53.7976
	-9.5	83.8059	100.162	106.7	109.778	79.6378		-9.5	83.4268	89.591	103.516	96.9289	76.046		-9.5	100.132	106.192	79.2698	86.7966	91.5934		-9.5	82.6141	98.1521	68.6779	85.1804	91.8156			-9.5	129.181	101.606	110.555	90.8459	90.6341	73.3398	73.7051	-9.5	66.8711	45.7815	71.2559	52.9888	88.3268		-9.5	107.946	97.6797	84.3201	93.9347
	-9	105.734	92.8477	113.501	106.491	116.593		-9	81.0652	91.724	116.386	91.3441	89.105		-9	99.4159	113.737	103.842	116.755	90.4388		-9	87.6485	97.9269	81.4052	90.8013	99.5444			-9	114.691	88.503	98.7698	106.561	101.849	96.0194	81.1502	-9	90.2193	81.2318	84.188	105.697	103.387		-9	103.813	94.3347	97.0352	112.442
	-8	94.187	99.3789	120.909	102.244	122.523		-8	90.568	93.215	94.5606	92.7429	85.4643		-8	92.0154	115.721	111.052	107.718	93.1923		-8	86.128	102.932	103.521	79.1068	102.434			-8	107.311	82.8333	101.725	105.003	100.298	96.3567	83.1932	-8	115.32	98.8481	106.726	106.644	101.626		-8	94.8537	102.487	93.5088	94.5057
[truncated: 23 more columns]

## Sheet: Figure 4
Figure 4		Fluorescence polarization studies
			Parental cells			CCK1R WT										CCK1R WT												CCK1R (Y140A)									CCK1R(Y140A)										CCK1R(sterol 7M)
						3.2 nM									10 nM													3.2 nM								10 nM											3.2 nM
		Time (min)	8/10/2018A	8/10/2018B	8/13/2018A	8/13/2018B	8/15/2018A	8/15/2018B	12/13/2018A	12/13/2018B			8/10/2018A	8/10/2018B	8/13/2018A	8/13/2018B	8/15/2018A	8/15/2018B	12/13/2018A	12/13/2018B			Time (min)	2018-08-27	2018-08-28	8/29/2018A	8/29/2018B	2018-09-04	2018-09-05	2018-09-06	2018-09-10			2018-08-27	2018-08-28	8/29/2018A	8/29/2018B	2018-09-04	2018-09-05	2018-09-06	2018-09-10			Time (min)	2020-06-23	2020-06-24	2020-07-01	2020-07-02	2020-07-14
		0	3.40741	4.94074	-0.92963	6.89259	0.177778	2.93333	6.51944	4.79722			5.03704	3.37778	0.351852	2.73704	7.28148	6.01667	3.21944	7.25			0	0.283333	0.00555556	1.84167	0.155556	3.41389	2.36111	2.75833	1.05278			3.38056	2.41944	2.775	1.33333	1.86111	1.74444	1.92778	1.75278			0	-0.930556	1.43333	0.555556	1.41667	2.11944
		0.25	2.54074	6.97407	2.9037	5.39259	1.77778	4.93333	9.01944	6.99722			6.37037	5.57778	2.65185	5.63704	9.51481	7.75	4.31944	10.15			0.25	3.65	1.13889	2.44167	1.98889	2.31389	2.72778	3.225	3.08611			4.51389	3.48611	2.875	2.33333	2.66111	1.91111	2.02778	1.68611			0.25	2.01944	3.23333	6.95556	3.55	4.71944
		0.5	4.14074	8.27407	5.33704	8.12593	4.04444	5.53333	11.9528	6.73056			7.03704	5.21111	4.58519	7.8037	10.3481	8.35	6.31944	11.2833			0.5	6.85	3.07222	3.875	2.18889	3.34722	2.66111	3.325	2.55278			6.61389	4.01944	3.10833	3.23333	3.72778	2.14444	3.06111	2.08611			0.5	4.08611	4.7	8.42222	5.78333	6.15278
		0.75	4.87407	8.54074	7.83704	8.85926	5.67778	7.8	12.4861	8.73056			8.67037	6.61111	6.58519	8.57037	11.6815	8.08333	7.71944	12.2167			0.75	8.38333	1.93889	2.575	2.95556	2.38056	3.36111	4.09167	2.55278			8.71389	4.71944	3.34167	3.8	3.12778	2.04444	2.76111	3.01944			0.75	7.38611	7.5	9.95556	6.28333	6.11944
		1	5.20741	9.40741	9.43704	10.4259	4.41111	7.46667	12.2861	9.43056			8.67037	6.61111	8.31852	8.0037	11.3148	7.78333	7.98611	12.8833			1	9.18333	4.53889	4.10833	2.08889	2.91389	3.16111	4.19167	3.81944			9.48056	4.35278	4.34167	4.2	4.29444	2.61111	3.09444	2.48611			1	10.1861	9.13333	12.0222	9.08333	5.91944
		1.25	5.37407	9.67407	7.6037	9.65926	4.81111	7.8	12.6861	10.1306			8.97037	6.17778	7.41852	8.9037	11.2148	9.95	9.75278	12.5167			1.25	8.68333	2.83889	3.10833	3.12222	2.78056	4.46111	4.245	3.55278			8.88056	4.21944	4.00833	3.86667	3.26111	2.74444	3.66111	3.08611			1.25	10.9861	11.8333	12.7556	9.55	7.58611
		1.5	5.60741	11.4741	8.9037	9.92593	5.51111	8.43333	12.4194	10.2972			9.2037	5.87778	8.98519	7.73704	10.9148	11.75	10.7528	12.35			1.5	9.48333	3.60556	3.84167	3.98889	2.88056	3.46111	4.525	3.21944			9.38056	4.08611	4.70833	4.33333	3.32778	2.54444	3.42778	3.25278			1.5	12.0194	13.6333	12.7222	10.15	7.78611
		1.75	5.50741	10.7741	9.77037	9.75926	4.71111	9.4	13.4194	11.0639			8.77037	6.57778	8.18519	7.0037	10.8148	11.35	9.91944	11.3167			1.75	8.88333	3.47222	4.04167	2.88889	3.41389	4.02778	3.05833	3.31944			9.34722	5.01944	4.34167	3.93333	3.12778	2.67778	3.99444	3.38611			1.75	12.4861	13.0667	12.0556	10.3833	8.21944
		2	5.94074	10.1741	9.83704	10.4259	5.84444	9	12.5861	10.5306			8.83704	8.17778	8.31852	7.47037	10.1815	11.4833	8.71944	11.95			2	9.15	3.43889	3.875	4.85556	4.28056	4.29444	3.59167	3.71944			8.98056	4.61944	4.80833	3.76667	3.29444	2.67778	3.46111	3.11944			2	12.0194	13.0667	12.2556	10.95	8.85278
		2.25	5.64074	10.4074	8.63704	8.92593	5.91111	9.86667	11.6861	10.0972			9.13704	6.41111	8.95185	6.83704	9.81481	11.5833	8.18611	11.55			2.25	9.21667	3.37222	4.20833	3.88889	4.51389	3.72778	3.55833	4.58611			9.51389	4.98611	4.475	5.1	3.76111	2.37778	3.66111	3.45278			2.25	12.5194	13.2667	12.8556	10.55	7.98611
		2.5	4.60741	12.0741	9.6037	9.52593	6.44444	9.43333	12.3194	10.4972			8.63704	5.71111	8.38519	7.47037	10.2148	10.9167	8.08611	12.55			2.5	9.18333	3.03889	4.20833	3.88889	3.91389	3.49444	3.625	3.38611			9.01389	4.65278	4.975	4.56667	2.92778	2.57778	3.59444	3.48611			2.5	12.5861	14.2	12.2889	10.35	8.28611
		2.75	4.04074	11.8407	9.5037	9.75926	5.41111	9.3	11.6194	10.8972			8.37037	4.47778	8.45185	7.6037	9.58148	11.1833	9.05278	12.5833			2.75	8.38333	4.20556	4.675	4.02222	4.68056	3.22778	4.225	4.41944			9.24722	5.08611	4.30833	4.2	3.62778	2.37778	3.86111	3.31944			2.75	12.2861	13.9	12.7889	10.65	8.18611
		3	4.44074	10.5074	9.93704	9.52593	6.57778	9.3	11.0528	9.73056			9.13704	3.97778	7.41852	7.5037	10.1481	11.0833	9.05278	12.2167			3	9.18333	3.73889	4.20833	3.08889	4.41389	4.12778	2.825	4.71944			9.41389	4.55278	4.70833	3.83333	4.09444	2.94444	4.46111	3.28611			3	11.7528	13.5	14.0556	9.81667	7.95278
		3.25	5.50741	10.3407	9.3037	9.12593	6.44444	8.56667	11.3194	10.0639			8.5037	6.01111	8.35185	7.73704	10.1815	11.0167	9.25278	12.2167			3.25	8.28333	4.47222	4.44167	5.22222	4.04722	2.06111	3.825	4.41944			9.34722	4.85278	4.90833	4	3.39444	3.14444	3.76111	3.25278			3.25	13.7528	13.7667	14.0889	9.18333	7.88611
		3.5	4.74074	11.1741	9.27037	9.72593	6.64444	9.06667	11.4528	9.56389			8.23704	5.84444	8.58519	7.3037	10.2148	12.1833	8.75278	12.4833			3.5	7.71667	3.80556	4.54167	4.58889	4.54722	3.06111	4.225	5.01944			9.61389	5.28611	4.675	3.76667	3.59444	2.27778	3.32778	3.01944			3.5	13.9194	13.6333	13.1556	9.21667	7.75278
		3.75	5.97407	11.5407	9.0037	9.89259	6.91111	9.13333	12.0528	10.2639			8.27037	5.44444	8.75185	8.07037	10.5815	11.3167	9.21944	12.8167			3.75	8.21667	2.43889	5.20833	4.42222	4.88056	3.12778	4.05833	3.61944			9.11389	4.38611	4.74167	3.86667	3.56111	2.47778	3.82778	3.15278			3.75	14.5194	14.2333	13.1889	10.1833	8.01944
		4	5.74074	11.5407	8.77037	8.89259	7.34444	9.23333	10.8861	9.29722			8.67037	5.84444	7.91852	8.07037	10.1148	10.4167	9.58611	12.5833			4	9.61667	4.77222	5.50833	5.05556	3.54722	3.02778	3.725	3.81944			9.54722	4.45278	4.775	3.6	3.69444	2.97778	4.49444	2.61944			4	14.8194	14.5667	13.0222	10.65	8.28611
		4.25	5.04074	12.3407	8.6037	9.19259	5.97778	8.66667	10.3528	9.99722			8.07037	6.71111	7.88519	8.17037	9.94815	10.45	8.95278	12.85			4.25	7.88333	3.97222	6.54167	4.58889	4.51389	3.59444	3.99167	4.68611			9.44722	4.68611	4.875	3.8	3.49444	2.87778	4.26111	3.15278			4.25	14.9528	13.8667	13.9889	9.88333	7.51944
		4.5	5.37407	11.8741	8.8037	8.55926	6.34444	8.8	12.0861	9.93056			8.5037	6.81111	7.48519	8.43704	9.34815	10.7167	8.65278	12.25			4.5	8.88333	5.03889	5.84167	4.42222	3.14722	3.32778	5.025	4.51944			9.58056	4.88611	4.64167	3.93333	3.89444	2.47778	4.09444	3.25278			4.5	13.9194	14.2667	13.6556	10.85	8.21944
		4.75	6.17407	11.7741	8.47037	8.62593	6.41111	8.9	10.9194	9.13056			8.33704	7.01111	7.41852	8.5037	10.1481	10.8167	8.21944	12.45			4.75	7.98333	5.37222	5.975	4.72222	4.18056	3.09444	3.65833	4.78611			9.14722	4.61944	5.00833	3.86667	3.62778	2.47778	3.79444	3.25278			4.75	14.7194	14.5	13.6889	10.6833	7.25278
		5	6.54074	11.5074	9.27037	8.85926	7.11111	9.53333	12.2528	10.1639			8.07037	7.27778	8.21852	8.37037	9.94815	10.3833	9.11944	12.45			5	7.81667	5.03889	4.775	4.68889	4.81389	2.89444	4.25833	4.95278			9.28056	4.65278	5.10833	3.86667	3.42778	2.24444	4.42778	3.38611			5	13.7528	14.3333	14.0889	10.95	7.71944
		5.25	6.37407	12.5074	8.73704	8.49259	5.21111	8.63333	12.7194	9.59722			7.43704	7.87778	8.61852	7.7037	9.51481	10.4833	9.58611	12.9167			5.25	8.48333	5.47222	5.24167	5.05556	4.18056	2.26111	4.525	4.75278			10.1806	4.58611	4.675	4	3.22778	2.51111	3.99444	3.55278			5.25	14.2528	13.5667	13.2222	10.95	8.65278
		5.5	5.70741	12.7741	9.23704	9.12593	6.67778	8	12.3528	9.59722			7.67037	5.14444	8.25185	7.73704	8.94815	10.8833	9.61944	12.5167			5.5	8.11667	4.13889	3.975	4.25556	4.61389	2.99444	4.725	5.65278			10.1139	4.51944	4.775	3.6	3.36111	3.01111	3.62778	3.25278			5.5	14.6528	14.2333	13.6889	11.4833	8.61944
		5.75	5.80741	11.9074	9.57037	9.62593	6.47778	9.46667	12.8528	9.69722			7.87037	6.81111	8.68519	8.2037	10.0815	11.35	9.91944	13.0833			5.75	8.58333	5.27222	5.075	5.48889	3.48056	2.69444	5.29167	4.21944			10.2806	4.35278	4.975	3.86667	3.42778	2.34444	3.96111	2.78611			5.75	14.8528	14.3	13.9222	11.0167	7.08611
		6	5.74074	11.3741	9.63704	8.22593	6.54444	9.86667	11.5194	9.83056			8.17037	6.34444	8.21852	7.83704	10.1815	11.15	9.18611	12.6167			6	8.01667	3.63889	4.275	4.42222	4.11389	2.89444	4.55833	4.58611			10.3472	4.31944	4.74167	3.9	3.52778	2.37778	4.62778	3.05278			6	14.2861	14.1	13.9889	11.25	8.51944
		6.25	5.74074	11.0407	9.27037	8.65926	6.14444	8.83333	12.6528	10.3306			8.13704	6.87778	7.38519	7.43704	10.8815	11.7167	10.0861	12.85			6.25	8.91667	4.00556	5.64167	4.22222	3.98056	2.86111	3.95833	4.21944			9.41389	4.05278	4.90833	4.03333	3.56111	2.77778	3.39444	3.11944			6.25	14.5194	14.4333	14.1222	11.55	7.68611
		6.5	5.04074	12.4407	10.8704	8.49259	6.37778	9.9	12.5861	11.2306			7.9037	6.71111	7.41852	8.33704	9.24815	11.8833	10.2194	12.8167			6.5	8.68333	4.17222	4.04167	5.02222	4.58056	2.86111	4.35833	4.75278			10.8139	4.68611	4.44167	4.2	3.32778	2.71111	4.36111	2.78611			6.5	14.3861	14	13.6889	12.25	7.91944
		6.75	6.74074	12.7074	10.037	8.79259	5.81111	8.73333	12.9528	10.5972			7.8037	6.57778	7.91852	8.33704	10.0815	11.6167	10.4194	13.4167			6.75	8.11667	5.23889	5.20833	3.65556	4.74722	2.69444	4.75833	4.55278			10.1139	4.45278	5.00833	4.06667	3.02778	2.37778	3.82778	2.71944			6.75	13.6861	13.7333	13.6889	12.2833	8.08611
		7	5.70741	11.5741	9.1037	8.79259	6.41111	9.46667	12.4194	10.6972			8.53704	6.44444	8.21852	8.3037	10.3481	11.8833	10.2861	13.2167			7	8.71667	4.10556	4.64167	5.32222	4.84722	4.62778	4.35833	4.78611			10.8139	3.91944	4.775	4.1	3.79444	3.14444	4.39444	3.31944			7	12.9861	13.8667	13.2556	11.85	7.58611
		7.25	6.84074	11.6407	10.2037	9.55926	6.14444	9.43333	12.1861	10.6639			8.3037	6.11111	8.01852	8.87037	9.58148	11.7833	9.81944	14.6833			7.25	7.98333	4.00556	4.175	4.45556	5.11389	2.56111	5.225	4.48611			11.1139	3.71944	4.84167	3.7	3.96111	3.11111	4.06111	2.95278			7.25	12.7194	14.1667	13.7556	12.05	7.28611
		7.5	6.27407	12.7074	10.537	10.0593	6.04444	10.1	12.2194	10.7306			7.67037	6.51111	7.68519	7.8037	9.91481	11.65	9.55278	13.9833			7.5	7.81667	4.53889	4.50833	3.95556	3.91389	3.36111	4.525	5.08611			11.2139	3.91944	4.80833	3.66667	4.06111	3.01111	3.76111	2.75278			7.5	12.6861	14.5333	13.9556	11.5833	9.01944
		7.75	6.84074	12.1741	9.47037	9.72593	6.44444	10.7	12.6194	9.93056			7.77037	6.94444	8.08519	7.4037	9.74815	13.1833	9.35278	13.3167			7.75	9.15	3.73889	5.04167	4.65556	4.61389	1.89444	4.79167	3.71944			10.8806	4.05278	4.84167	3.96667	3.36111	3.04444	4.32778	2.75278			7.75	11.9194	14.2	14.1889	11.7833	8.51944
		8	6.07407	11.9407	10.8037	9.15926	7.24444	9.13333	13.5528	10.1639			7.8037	7.14444	7.61852	8.23704	9.68148	12.0167	9.41944	13.9833			8	8.25	3.17222	5.275	4.68889	3.81389	4.12778	4.59167	4.98611			10.9806	4.71944	4.675	4.3	3.62778	2.81111	3.96111	2.68611			8	12.3528	13.7	14.4222	11.7167	8.21944
		8.25	6.74074	11.8741	9.53704	9.22593	6.37778	9.5	13.4861	10.4306			8.83704	7.11111	7.31852	7.83704	9.18148	12.5833	9.48611	14.1833			8.25	8.48333	3.03889	4.975	5.48889	3.81389	2.59444	4.45833	4.08611			11.6139	4.58611	4.30833	4.53333	3.36111	2.37778	3.92778	2.88611			8.25	13.0194	13.9333	13.9222	12.2833	8.11944
		8.5	6.67407	11.5741	9.67037	8.82593	6.11111	9.56667	12.5194	10.0639			8.4037	7.84444	7.98519	7.37037	9.31481	12.5833	10.2194	13.85			8.5	8.85	4.17222	5.50833	4.62222	4.71389	2.89444	4.89167	5.18611			10.5806	4.08611	4.60833	4.66667	3.79444	3.24444	4.12778	2.95278			8.5	12.0194	14.3667	13.7222	11.5833	7.75278
		8.75	5.30741	10.1407	10.1037	8.45926	6.17778	9.53333	12.8194	10.0306			7.43704	7.71111	7.35185	8.2037	9.91481	12.15	10.1861	14.2167			8.75	8.98333	3.67222	6.14167	4.35556	4.58056	3.59444	3.59167	5.51944			11.0806	4.25278	4.10833	4.23333	3.36111	2.61111	4.06111	2.35278			8.75	12.1194	14.7	13.5889	12.5167	8.35278
		9	6.94074	9.77407	9.57037	9.05926	6.91111	10.5	12.5528	10.5639			7.67037	8.11111	6.91852	8.23704	9.28148	12.4833	10.1528	13.4167			9	8.08333	2.40556	5.675	4.75556	3.84722	4.56111	3.35833	3.58611			11.0472	4.11944	4.20833	4.26667	2.86111	2.94444	4.19444	2.31944			9	12.5861	14.2667	13.1889	12.05	8.15278
		9.25	7.34074	8.70741	10.037	8.12593	7.01111	11.1333	12.4194	9.86389			7.6037	7.71111	6.95185	8.5037	9.54815	12.45	10.2861	14.2167			9.25	8.48333	2.90556	5.975	4.68889	3.44722	4.09444	3.625	4.05278			11.2139	4.21944	3.575	3.66667	3.09444	2.87778	3.92778	3.11944			9.25	12.5861	14.8667	14.1222	11.6833	7.51944
		9.5	6.84074	8.17407	10.0037	7.75926	7.11111	9.93333	12.9861	10.5972			7.67037	8.31111	7.51852	8.23704	9.74815	12.2833	9.78611	14.5167			9.5	8.41667	3.87222	4.64167	4.68889	3.71389	4.76111	5.125	4.81944			10.8806	3.68611	3.14167	3.6	3.36111	2.87778	4.46111	3.31944			9.5	12.3861	14.5667	14.2556	11.8167	7.88611
		9.75	7.20741	8.84074	9.53704	7.05926	7.11111	10.7333	13.5194	9.93056			7.97037	7.97778	7.25185	8.6037	9.24815	12.7167	9.91944	13.65			9.75	8.41667	4.80556	4.94167	4.15556	3.91389	4.22778	4.79167	4.78611			11.1472	3.31944	3.375	4.26667	2.86111	2.04444	4.09444	2.81944			9.75	12.3528	14.5	13.5889	11.8167	7.55278
		10	5.54074	8.80741	8.2037	9.72593	6.01111	7.9	10.5528	4.56389			6.4037	6.61111	7.01852	5.9037	7.71481	11.5833	9.78611	10.8167			10	8.31667	4.53889	3.775	5.05556	4.08056	2.99444	3.725	5.68611			10.1472	2.05278	3.40833	3.9	1.32778	2.74444	3.26111	2.78611			10	5.75278	15.0333	10.6556	8.68333	4.61944
		10.25	5.07407	8.00741	4.37037	5.39259	5.74444	6.93333	7.78611	3.89722			4.0037	4.31111	4.71852	5.3037	6.54815	7.41667	7.98611	5.88333			10.25	8.35	3.20556	3.80833	2.48889	3.18056	2.52778	2.19167	4.75278			9.71389	1.25278	4.44167	4.46667	1.02778	1.81111	3.59444	3.41944			10.25	3.65278	14.8667	8.42222	9.65	5.41944
		10.5	2.70741	7.24074	3.8037	5.22593	4.74444	4.5	6.31944	2.06389			4.1037	3.17778	4.88519	5.1037	4.94815	6.18333	6.55278	4.88333			10.5	8.98333	3.37222	3.075	1.98889	3.58056	2.49444	2.55833	4.11944			10.3806	1.85278	3.54167	3.26667	0.661111	1.21111	1.32778	2.68611			10.5	4.91944	11.3333	7.68889	8.71667	4.15278
		10.75	0.740741	5.17407	2.77037	5.12593	4.27778	3.33333	5.65278	1.03056			3.77037	2.94444	3.48519	3.43704	5.21481	5.88333	2.48611	3.05			10.75	8.75	3.07222	3.64167	2.55556	3.51389	2.06111	3.025	3.05278			9.84722	1.45278	2.30833	2.6	0.661111	0.777778	1.92778	3.58611			10.75	3.45278	8.26667	6.98889	6.48333	2.78611
		11	0.840741	3.97407	2.97037	4.52593	2.74444	1.76667	4.91944	1.96389			3.97037	3.67778	3.35185	2.6037	4.61481	4.08333	1.01944	1.78333			11	8.61667	4.37222	1.34167	1.68889	3.81389	1.72778	3.15833	3.15278			9.44722	1.78611	1.04167	0.933333	1.59444	0.977778	1.39444	2.61944			11	2.01944	7.2	5.22222	5.05	2.25278
		11.25	-0.0259259	5.07407	3.53704	3.89259	3.27778	2	4.75278	0.997222			3.03704	3.37778	2.61852	2.47037	5.08148	3.01667	0.719444	1.55			11.25	7.98333	3.43889	1.60833	2.15556	3.31389	0.727778	1.95833	2.58611			8.91389	1.58611	2.775	0.7	0.261111	1.07778	0.961111	1.88611			11.25	0.386111	5.23333	4.52222	5.05	1.48611
		11.5	-0.225926	4.10741	1.5037	5.45926	3.27778	1.4	4.25278	0.830556			2.7037	2.67778	2.68519	2.23704	5.24815	1.85	0.919444	1.55			11.5	9.38333	2.67222	1.54167	2.02222	1.68056	0.827778	2.39167	1.58611			9.74722	1.75278	2.70833	0.366667	0.294444	0.544444	0.561111	2.38611			11.5	0.186111	4.03333	3.58889	2.95	0.652778
		11.75	0.674074	3.87407	3.1037	4.49259	2.11111	0.5	2.25278	1.89722			3.27037	1.94444	2.05185	1.73704	4.91481	1.48333	-0.24722	1.08333			11.75	7.88333	4.83889	2.44167	1.55556	2.38056	0.927778	2.05833	2.18611			9.78056	1.35278	2.70833	0.8	0.0611111	0.244444	0.494444	1.65278			11.75	-0.0138889	3.53333	3.55556	2.21667	-0.34722
		12	0.140741	4.67407	2.5037	5.92593	3.14444	0.466667	2.38611	0.763889			3.33704	2.17778	1.71852	2.43704	5.64815	0.216667	0.652778	0.483333			12	7.38333	2.13889	0.908333	1.85556	2.44722	0.927778	1.825	1.08611			8.64722	1.55278	2.475	0.7	1.06111	0.811111	-0.0388889	1.18611			12	-0.547222	1.96667	3.42222	2.61667	-0.31389
		12.25	0.740741	4.54074	2.97037	4.75926	1.84444	0.566667	2.45278	0.230556			3.87037	2.57778	2.11852	1.63704	5.41481	-0.11667	0.786111	0.65			12.25	7.18333	3.23889	-0.125	1.32222	2.28056	-0.205556	2.75833	1.25278			9.24722	1.01944	1.44167	1.56667	0.794444	-0.422222	-0.705556	1.28611			12.25	0.0861111	1.1	2.48889	1.91667	-1.34722
		12.5	-0.225926	3.67407	2.6037	4.15926	2.61111	1.1	2.28611	0.497222			2.97037	1.97778	2.31852	2.0037	5.28148	0.283333	0.619444	0.683333			12.5	7.71667	3.13889	1.675	1.78889	2.38056	-0.772222	1.59167	1.41944			8.98056	1.51944	0.941667	0.866667	1.06111	-0.455556	-0.305556	0.819444			12.5	0.319444	1.93333	2.55556	1.98333	-0.94722
		12.75	-0.559259	4.30741	1.3037	5.32593	2.71111	1.23333	1.78611	0.263889			3.53704	1.54444	1.71852	3.1037	5.58148	0.15	0.252778	1.08333			12.75	6.81667	1.83889	0.341667	1.65556	2.24722	-0.372222	1.89167	1.35278			8.48056	0.319444	0.708333	1.4	0.361111	-0.722222	-1.03889	1.51944			12.75	0.119444	1.36667	1.85556	1.65	-1.31389
		13	-0.125926	2.90741	2.83704	3.52593	2.31111	0.766667	1.45278	0.263889			3.67037	2.21111	2.91852	3.03704	5.38148	0.25	0.752778	0.883333			13	5.65	2.07222	-0.0583333	1.95556	0.747222	0.294444	0.158333	0.786111			8.08056	0.552778	-0.158333	0.966667	0.194444	-0.655556	-0.772222	1.41944			13	-0.0805556	1.5	2.05556	0.916667	-0.74722
		13.25	-0.525926	3.57407	2.53704	4.12593	3.61111	1.73333	1.85278	0.597222			3.57037	-0.0222222	2.38519	2.63704	5.04815	1.28333	0.952778	0.45			13.25	4.75	1.93889	-0.325	1.45556	2.11389	-0.938889	1.59167	0.319444			8.08056	-0.213889	0.641667	0.966667	1.66111	-0.588889	-0.972222	1.21944			13.25	-0.680556	1.7	2.18889	1.05	-1.11389
		13.5	0.374074	3.50741	2.83704	4.59259	4.21111	0.933333	1.65278	0.430556			3.37037	1.01111	2.15185	2.53704	4.61481	0.716667	0.952778	0.95			13.5	4.98333	2.67222	0.00833333	1.45556	1.88056	-1.13889	1.425	1.38611			7.51389	-0.113889	0.608333	0.933333	0.427778	-0.722222	-0.738889	0.852778			13.5	-0.113889	1.53333	2.32222	1.78333	-1.44722
		13.75	0.374074	3.84074	2.93704	4.59259	2.81111	0.9	1.71944	0.663889			3.53704	2.17778	2.31852	2.73704	5.44815	0.65	0.919444	0.916667			13.75	4.95	3.17222	-0.025	1.98889	1.04722	-0.805556	0.658333	1.31944			7.08056	0.752778	-0.325	-0.1	0.0611111	-0.788889	-0.405556	1.41944			13.75	-0.113889	0.833333	1.35556	1.48333	-0.81389
		14	-0.259259	4.24074	2.1037	3.85926	3.44444	1.56667	1.21944	0.530556			3.7037	2.01111	2.11852	2.07037	5.21481	0.283333	1.25278	0.95			14	3.95	1.90556	1.00833	1.78889	1.04722	-1.37222	1.05833	1.55278			7.44722	0.119444	-0.425	0.833333	0.0277778	-1.42222	-0.572222	0.886111			14	0.219444	1.16667	1.68889	1.78333	-1.74722
		14.25	-0.0925926	4.37407	1.97037	3.95926	3.41111	0.4	0.852778	0.763889			3.37037	1.14444	1.61852	2.33704	5.18148	1.18333	1.25278	1.41667			14.25	4.18333	1.63889	0.775	2.25556	0.780556	-2.37222	-0.075	1.28611			6.91389	0.486111	-0.625	0.5	0.827778	-0.688889	-0.805556	1.41944			14.25	0.0194444	1.26667	1.68889	1.08333	-1.01389
		14.5	-0.325926	6.37407	2.6037	4.72593	2.84444	0.6	1.08611	0.230556			3.2037	1.87778	2.41852	3.4037	5.21481	0.816667	0.952778	1.38333			14.5	3.38333	2.17222	0.341667	2.15556	2.28056	-0.838889	-0.141667	-0.04722			6.01389	1.11944	-0.291667	0.5	0.0611111	-2.02222	-0.938889	1.11944			14.5	0.0527778	1.46667	1.92222	1.51667	-0.74722
		14.75	0.0407407	4.90741	1.97037	4.22593	2.94444	1.23333	1.31944	0.863889			3.2037	1.57778	2.01852	2.67037	5.04815	0.75	1.48611	1.61667			14.75	3.71667	1.40556	0.641667	2.45556	0.980556	-2.20556	0.391667	0.719444			5.51389	1.41944	-0.125	0.6	-0.272222	-1.82222	-1.10556	0.252778			14.75	0.386111	1.63333	2.05556	1.35	-1.48056
		15	0.240741	4.00741	2.57037	4.72593	3.84444	1.13333	2.15278	0.030556			3.37037	1.47778	2.18519	2.37037	5.18148	1.01667	1.28611	1.51667			15	4.21667	1.87222	0.375	1.62222	2.34722	-1.57222	-0.508333	0.686111			5.98056	0.619444	0.175	0.666667	0.894444	-0.622222	-0.438889	1.11944			15	0.819444	1.63333	1.58889	1.81667	-0.78056
					CCK1R WT								CCK1R WT													CCK1R(Y140A)						CCK1R WT(Y140A)
				with 10 µM GppNHp			3.2 nM					with 10 µM GppNHp			10 nM								3.2 nM		with 10 µM GppNHp						with 10 µM GppNHp			10 nM												CCK1R(sterol 7M)
		Time (min)	2022-05-03	2022-05-04	2022-05-05	2022-05-24	2022-05-25					2022-05-03	2022-05-04	2022-05-05	2022-05-24	2022-05-25						Time (min)	2022-05-16	2022-05-17	2022-05-18	2022-05-24	2022-05-25			2022-05-16	2022-05-17	2022-05-18	2022-05-24	2022-05-25										3.2 nM	with 10 µM GppNHp
		0	-0.86111	0.041667	-1.94444	0.008333	-0.14167					-0.46667	-1.06667	0.316667	-0.55	0.161111						0	-2.45278	1.73889	2.76667	-0.3	-0.15556			-1.34167	-0.38056	0.627778	-0.15556	-0.08889								Time (min)	2022-05-09	2022-05-10	2022-05-11	2022-05-19	2022-05-20
		0.25	1.00556	1.10833	-0.01111	2.64167	1.89167					1.5	0.166667	1.78333	2.65	2.09444						0.25	-1.45278	3.37222	1.8	0.333333	2.77778			-0.44167	1.05278	2.29444	1.24444	1.14444								0	3.74167	0.1	2.06667	-0.82222	0.333333
		0.5	1.17222	2.175	0.855556	4.975	3.55833					2.13333	1.36667	2.78333	4.31667	3.79444						0.5	0.213889	3.90556	1.93333	1.46667	3.37778			2.15833	1.71944	3.46111	1.74444	2.47778								0.25	5.60833	1.06667	4.26667	1.61111	1.63333
		0.75	2.30556	3.24167	0.655556	6.375	5.99167					2.83333	3.2	3.55	6.51667	6.42778						0.75	1.91389	4.17222	3.66667	3.6	3.94444			2.55833	2.98611	3.49444	2.74444	4.31111								0.5	7.375	2.4	4.53333	3.94444	4.73333
		1	3.17222	4.775	1.12222	8.00833	7.425					3.16667	3.66667	3.78333	7.75	8.59444						1	2.24722	5.67222	2.86667	5.53333	4.61111			3.09167	3.01944	3.72778	4.44444	4.74444								0.75	10.0083	4.93333	6.6	4.81111	7.23333
		1.25	2.93889	4.24167	3.95556	8.64167	8.39167					4.13333	4.36667	4.45	8.98333	9.72778						1.25	4.11389	3.70556	4.7	7.6	4.34444			3.55833	3.05278	4.39444	5.94444	5.84444								1	9.70833	4.96667	6.1	5.81111	8.5
		1.5	4.50556	5.875	5.25556	9.175	8.75833					5.8	4.83333	5.75	9.18333	10.0278						1.5	4.28056	4.00556	4.7	6.13333	5.24444			3.325	2.71944	4.36111	5.84444	5.84444								1.25	8.275	6.66667	7.5	6.41111	9.43333
		1.75	5.53889	5.70833	7.02222	8.40833	8.99167					5.1	4.9	6.45	8.95	10.0611						1.75	5.24722	5.33889	5.16667	7.03333	5.04444			4.225	3.18611	4.02778	6.41111	5.67778								1.5	7.54167	6.73333	8.33333	6.74444	9.16667
		2	4.80556	5.50833	7.08889	9.475	8.49167					5.4	5.6	7.38333	9.18333	9.69444						2	4.64722	4.83889	4.73333	7.86667	4.71111			3.825	3.25278	4.26111	7.14444	5.81111								1.75	7.74167	6.4	9.03333	7.71111	9.43333
		2.25	5.80556	6.90833	8.02222	9.275	8.125					5.4	5.5	7.55	9.58333	10.0944						2.25	5.38056	4.73889	4.3	6.96667	4.31111			2.89167	3.51944	3.86111	6.67778	6.31111								2	7.50833	5.93333	8.26667	7.07778	8.8
		2.5	6.50556	5.775	6.68889	9.40833	8.45833					6.3	5.7	7.48333	9.38333	9.79444						2.5	4.34722	3.70556	4.06667	7.33333	5.11111			3.525	3.41944	4.42778	6.57778	5.74444								2.25	7.775	6.8	9.23333	6.97778	8.76667
		2.75	6.27222	6.60833	7.28889	9.24167	8.49167					6.06667	6.1	8.05	9.58333	10.1278						2.75	4.48056	3.77222	5.66667	7.4	5.04444			3.15833	3.01944	4.09444	6.64444	6.64444								2.5	7.10833	7.43333	9.23333	8.44444	9.63333
		3	4.40556	6.275	7.78889	8.575	8.29167					5.5	5.13333	7.75	8.98333	10.4278						3	5.34722	4.27222	4.26667	6.7	5.77778			4.05833	3.28611	4.29444	6.44444	6.51111								2.75	8.00833	7.33333	8.83333	7.81111	8.16667
		3.25	6.23889	5.94167	7.65556	8.475	8.625					6.13333	5.23333	7.61667	9.18333	9.52778						3.25	4.91389	3.60556	4.73333	7.13333	5.27778			3.79167	4.08611	5.09444	5.97778	5.84444								3	7.60833	6.73333	8.36667	7.24444	8.63333
		3.5	5.60556	6.375	7.12222	8.64167	8.925					5.23333	5.9	7.68333	9.45	10.5611						3.5	6.14722	4.27222	3.7	7.9	5.47778			3.95833	3.91944	4.36111	6.04444	6.27778								3.25	7.30833	7.6	8.23333	7.51111	8.2
		3.75	7.00556	7.04167	8.08889	9.30833	7.65833					5.7	5.73333	6.85	9.11667	10.3944						3.75	4.94722	4.70556	4.3	7.43333	4.87778			3.39167	2.61944	4.56111	6.61111	6.54444								3.5	7.34167	6.36667	8.7	7.01111	8.43333
		4	5.63889	7.30833	7.75556	7.975	8.65833					6.43333	6.3	7.48333	8.88333	10.2278						4	5.38056	3.73889	5.93333	7.13333	5.37778			4.325	2.71944	4.32778	6.37778	6.54444								3.75	7.175	7.63333	9.26667	7.14444	9.33333
		4.25	5.33889	6.90833	7.35556	8.175	8.925					5.93333	6.33333	7.48333	8.91667	9.39444						4.25	5.74722	3.50556	5.7	7.53333	5.57778			4.15833	3.08611	4.66111	6.17778	6.24444								4	7.275	8	8.6	8.71111	10.0667
		4.5	5.97222	7.44167	7.18889	8.94167	8.49167					5.56667	5.6	7.58333	9.11667	9.66111						4.5	4.54722	4.40556	4.53333	7.63333	5.04444			3.39167	2.98611	5.06111	6.44444	6.37778								4.25	7.90833	7.6	9.7	8.11111	8.36667
		4.75	6.00556	6.50833	7.32222	8.50833	8.49167					5.56667	5.73333	7.01667	8.91667	9.09444						4.75	5.21389	3.63889	6.03333	7.03333	4.71111			4.05833	3.75278	5.06111	6.17778	6.14444								4.5	6.34167	7.9	9.43333	7.87778	8.53333
		5	5.20556	6.175	7.72222	8.775	8.59167					6.76667	5.63333	7.25	8.85	9.99444						5	4.78056	4.17222	4.4	7.7	5.14444			4.35833	2.95278	5.19444	6.61111	6.44444								4.75	7.775	8.23333	8.23333	6.54444	9.03333
		5.25	5.70556	7.44167	7.15556	8.175	8.29167					5.83333	6.16667	7.98333	9.08333	10.2611						5.25	5.08056	4.70556	5.03333	6.43333	6.51111			3.85833	3.38611	4.39444	5.91111	6.31111								5	8.00833	7.83333	8.8	7.01111	9.76667
		5.5	6.10556	7.54167	7.78889	9.675	9.425					6.2	5.9	7.91667	9.18333	9.62778						5.5	5.18056	4.17222	5.96667	6.83333	5.74444			3.425	4.08611	4.89444	5.77778	6.41111								5.25	8.20833	8.6	9.63333	7.87778	9.1
		5.75	6.93889	6.94167	6.42222	8.375	8.59167					6.06667	6.3	7.45	8.85	9.32778						5.75	5.81389	3.67222	5.6	7.16667	6.14444			2.85833	3.31944	4.52778	6.07778	5.57778								5.5	7.34167	7.63333	8.9	8.67778	8.13333
		6	7.33889	6.775	6.98889	8.60833	7.625					6.13333	6.53333	7.58333	8.25	9.89444						6	5.28056	3.30556	6.1	7.93333	5.01111			3.65833	2.78611	4.99444	6.51111	6.84444								5.75	9.24167	7	9.4	7.57778	7.76667
		6.25	6.07222	7.14167	7.92222	9.04167	8.925					6.26667	6.5	7.71667	8.68333	10.6278						6.25	4.64722	3.53889	6.16667	9.23333	4.14444			3.39167	3.18611	4.22778	6.74444	6.21111								6	7.975	7.7	9.7	7.91111	8.5
		6.5	6.13889	5.94167	7.48889	9.20833	8.75833					6.23333	5.76667	8.31667	8.48333	9.49444						6.5	6.14722	5.07222	5.93333	7.4	5.71111			4.65833	3.31944	4.89444	5.67778	5.74444								6.25	8.275	8.26667	9.7	8.24444	9.33333
		6.75	7.33889	6.34167	6.32222	9.04167	9.325					6.8	5.96667	7.45	8.78333	10.3944						6.75	5.28056	4.30556	5.06667	7.63333	4.44444			4.09167	2.65278	4.66111	7.01111	7.14444								6.5	7.80833	7.5	10.9	7.57778	8.5
		7	6.67222	7.34167	6.75556	8.20833	9.325					6.43333	6.5	7.88333	8.01667	10.4278						7	5.18056	4.70556	5.5	7.36667	5.54444			3.85833	3.91944	5.06111	6.97778	7.01111								6.75	8.54167	6.83333	10.4	6.41111	9.23333
		7.25	5.97222	6.10833	6.65556	8.40833	7.89167					5.8	6.36667	8.31667	8.88333	9.59444						7.25	5.64722	3.20556	5.13333	7.73333	5.41111			4.29167	3.45278	4.86111	6.17778	6.61111								7	7.175	8.9	10.2	6.04444	9.4
		7.5	5.87222	5.64167	7.22222	8.40833	8.09167					6.36667	5.06667	8.08333	8.38333	9.86111						7.5	6.34722	5.23889	5.1	7.7	4.74444			4.125	3.08611	4.39444	6.01111	5.87778								7.25	7.64167	6.83333	9.83333	6.81111	8.66667
		7.75	5.97222	7.84167	7.52222	6.90833	9.65833					6.76667	6.2	8.25	8.91667	10.3278						7.75	6.61389	5.80556	4.76667	7.8	5.64444			3.65833	3.35278	4.62778	6.74444	6.24444								7.5	8.44167	7.26667	9.16667	8.21111	8.56667
		8	5.30556	7.04167	7.18889	8.54167	8.79167					6.86667	5.96667	8.35	8.35	9.29444						8	4.68056	4.17222	5.83333	8.53333	5.64444			4.15833	3.55278	4.89444	6.77778	7.01111								7.75	8.075	8.53333	8.93333	7.27778	8.6
		8.25	6.57222	6.70833	7.05556	8.30833	8.15833					6.66667	5.5	7.85	8.81667	9.59444						8.25	6.11389	4.93889	5.16667	8.9	4.44444			3.95833	3.78611	5.56111	5.77778	6.27778								8	8.075	7.43333	9.93333	7.54444	9.33333
		8.5	4.40556	6.575	7.62222	8.375	8.19167					7.06667	5.1	8.01667	8.08333	9.99444						8.5	5.94722	3.60556	5.3	7.33333	5.77778			3.525	3.45278	4.72778	6.24444	6.54444								8.25	6.64167	7.46667	9.5	7.44444	8.5
		8.75	5.27222	6.20833	7.82222	8.275	8.425					6.8	5.7	6.98333	8.38333	10.0611						8.75	6.28056	5.00556	6.5	8.46667	6.04444			3.525	3.68611	4.66111	6.71111	6.77778								8.5	7.80833	7.46667	9.53333	6.17778	8.26667
		9	6.23889	7.80833	7.52222	8.94167	8.55833					6.46667	5.8	8.21667	8.48333	9.82778						9	6.74722	4.93889	5.96667	7.76667	6.11111			3.925	3.31944	4.66111	6.41111	7.44444								8.75	7.375	6.8	9.83333	7.77778	8.36667
		9.25	5.70556	6.375	7.28889	7.64167	8.39167					6.06667	5.6	7.38333	7.81667	9.39444						9.25	4.88056	4.17222	4.6	8.26667	4.81111			2.925	3.88611	4.26111	6.64444	6.91111								9	8.00833	6.5	10.6667	7.57778	8.46667
		9.5	5.73889	6.875	8.08889	8.175	8.75833					6.03333	5.96667	7.21667	7.98333	9.59444						9.5	6.28056	5.77222	5.43333	7.4	5.44444			3.89167	3.61944	4.69444	6.71111	6.47778								9.25	8.775	7.16667	10.3333	6.57778	8.33333
		9.75	5.87222	6.875	7.18889	8.275	7.725					6.3	5.96667	7.68333	7.98333	9.76111						9.75	5.44722	3.73889	4.93333	7.93333	6.07778			4.15833	3.95278	4.59444	6.27778	6.44444								9.5	8.04167	7.46667	10.6	7.84444	9.16667
		10	5.77222	6.44167	6.05556	8.80833	8.09167					4.6	5.96667	8.05	8.51667	9.72778						10	3.98056	6.37222	5.1	8.2	5.87778			3.85833	3.71944	5.02778	6.34444	6.17778								9.75	8.24167	8.3	9.56667	6.81111	8.23333
		10.25	4.43889	4.24167	4.58889	6.475	5.99167					4.46667	5.4	7.31667	6.25	7.89444						10.25	1.14722	5.57222	5.5	7.26667	4.44444			2.125	3.05278	3.29444	4.17778	4.91111								10	10.075	8.1	8.5	7.64444	7.7
		10.5	1.43889	1.90833	2.32222	4.00833	3.15833					3.43333	3.83333	6.58333	3.85	5.59444						10.5	0.513889	4.37222	4.66667	5.6	1.94444			1.85833	1.65278	2.22778	3.14444	3.01111								10.25	9.04167	5.6	8.7	6.54444	5.56667
		10.75	0.738889	2.50833	0.088889	0.275	2.45833					3.63333	2.73333	5.08333	1.41667	3.26111						10.75	-0.88611	2.63889	3.06667	2.53333	0.177778			1.125	1.08611	0.794444	0.311111	1.17778								10.5	7.10833	4.56667	5.9	4.71111	4.96667
		11	-0.39444	-0.225	0.155556	0.308333	0.958333					2	1.2	4.18333	-0.25	0.894444						11	-2.18611	1.33889	0.733333	2.86667	-0.32222			0.325	0.919444	-0.40556	0.344444	-0.08889								10.75	2.975	2.86667	4.5	2.27778	4.13333
		11.25	1.00556	-0.65833	-1.01111	-1.15833	0.458333					1.9	-0.53333	4.11667	-0.45	0.527778						11.25	-1.75278	1.70556	1.23333	1.16667	-0.82222			0.491667	0.252778	-0.57222	-0.22222	-0.52222								11	2.375	1.23333	1.26667	1.27778	3.23333
		11.5	-0.79444	0.475	-0.47778	0.775	0.325					1.63333	-0.46667	3.51667	-1.08333	-0.63889						11.5	-0.45278	2.40556	0.466667	0.1	-0.38889			1.59167	1.18611	-0.20556	0.177778	-0.22222								11.25	0.941667	1	1.16667	0.911111	1.43333
		11.75	0.338889	0.141667	0.222222	0.308333	-0.04167					1.46667	0.433333	1.58333	-0.48333	0.361111						11.75	0.213889	2.17222	-0.56667	1	0.244444			1.75833	1.41944	-1.23889	0.177778	-0.58889								11.5	-0.025	2.73333	0.8	0.611111	1.06667
		12	-0.62778	1.175	0.388889	-0.025	0.158333					0.633333	0.166667	1.58333	-0.08333	-0.10556						12	-0.58611	0.905556	0.7	0.533333	-0.12222			1.225	1.58611	-0.87222	0.344444	-0.38889								11.75	-0.225	1.7	0.066667	0.311111	0.366667
		12.25	-0.92778	0.641667	0.388889	0.141667	-0.14167					0.4	-1.1	1.41667	-0.21667	0.594444						12.25	0.213889	1.80556	-0.26667	-0.46667	0.711111			1.09167	1.45278	-0.73889	-0.45556	-0.65556								12	0.375	2.93333	1.43333	0.711111	1.8
		12.5	-0.69444	1.475	0.755556	0.675	-0.775					1.46667	-0.2	1.15	-0.55	0.427778						12.5	-0.11944	0.638889	0.066667	0.733333	-0.58889			1.49167	1.11944	-0.97222	0.277778	0.344444								12.25	0.141667	2.33333	2.43333	0.777778	9.62e-16
		12.75	-1.06111	1.84167	-1.37778	0.341667	-0.00833					1	-0.33333	1.08333	-0.38333	-0.53889						12.75	-0.61944	0.838889	-1.63333	-0.5	0.611111			1.525	1.71944	-0.73889	0.144444	-0.45556								12.5	-0.45833	2.2	2.46667	0.944444	0.6
		13	-1.06111	1.14167	-0.47778	-0.19167	-0.50833					0.966667	-0.03333	0.783333	-0.81667	-0.03889						13	1.21389	0.338889	0.366667	0.666667	-0.95556			0.558333	1.25278	-0.80556	-0.42222	-0.35556								12.75	0.675	2.93333	2.66667	0.477778	0.433333
		13.25	0.172222	0.441667	0.422222	-0.95833	0.058333					2.1	0.466667	0.316667	-0.68333	-0.17222						13.25	0.680556	0.072222	0.533333	0.566667	-0.32222			0.025	0.252778	-0.87222	-0.55556	-0.32222								13	0.641667	2.16667	2.73333	0.844444	-0.33333
		13.5	-0.76111	0.375	0.122222	-0.15833	-0.475					0.366667	-0.2	0.083333	-0.51667	-0.30556						13.5	0.147222	0.705556	0.966667	-0.23333	-0.25556			1.125	0.619444	-0.27222	-0.72222	-0.75556								13.25	0.075	0.866667	2.63333	0.477778	0.466667
		13.75	0.605556	-0.025	-1.01111	-0.49167	-0.44167					1	-1.23333	0.85	-1.01667	-0.13889						13.75	-0.11944	-0.36111	0.066667	-0.1	-0.62222			0.725	0.552778	-1.57222	-0.15556	-0.32222								13.5	0.208333	2.03333	1.5	0.344444	0.7
		14	-1.02778	1.00833	0.355556	0.641667	0.158333					0.4	-0.2	0.85	-1.01667	-0.13889						14	0.147222	0.338889	0.366667	-0.33333	0.111111			0.391667	-0.31389	-0.97222	-0.72222	-1.55556								13.75	-0.825	1.76667	1.96667	-0.18889	-1.4
		14.25	0.038889	0.341667	1.15556	-0.05833	-1.00833					1.13333	-0.36667	-0.11667	-1.48333	-0.83889						14.25	0.513889	0.172222	-0.46667	0.4	0.311111			-0.075	-0.21389	-1.43889	-0.52222	-0.72222								14	-0.95833	2.2	2.6	-0.72222	-0.26667
		14.5	-0.59444	0.375	0.488889	-1.25833	-0.14167					1.33333	-0.1	1.15	-0.35	-0.80556						14.5	-0.05278	0.005556	-0.16667	0.466667	0.411111			0.625	-0.41389	-0.83889	0.211111	-1.28889								14.25	-0.925	1.96667	0.766667	-0.32222	-1.1
		14.75	0.472222	0.108333	0.522222	0.075	-0.30833					0.7	-0.43333	0.683333	-0.45	-0.53889						14.75	0.980556	0.338889	1.1	0.333333	-0.02222			0.558333	0.019444	-1.23889	-0.82222	-0.82222								14.5	0.041667	3.2	2.33333	0.644444	-0.33333
		15	0.038889	0.008333	-1.31111	0.341667	-0.44167					1.03333	-2e-15	0.816667	-0.95	-0.00556						15	-0.01944	0.505556	-0.26667	-1.1	-0.28889			0.525	0.252778	-0.73889	0.377778	-1.25556								14.75	-0.325	2.5	2.83333	1.27778	0.766667
																																										15	0.041667	1.03333	1.6	0.144444	-0.3
			KO-Gq/G11 cells
					CCK1R WT	KO Gq/11 cells							CCK1R WT	KO Gq/11 cells										CCK1R(Y140A) KO Gq/11									CCK1R(Y140A) KO Gq/11												CCK1R (sterol 7M) KO Gq/11
					3.2nM									10nM											3.2nM									10 nM											3.2nM
		Time (min)	2020-01-09	2020-01-10	2020-01-13	2020-01-14	2022-03-28	3/29/2022A	3/29/2022B			2020-01-09	2020-01-10	2020-01-13	2020-01-14	2022-03-28	3/29/2022A	3/29/2022B			Time (min)	1/10/2020A	1/10/2020B	1/13/2020A	1/13/2020B	4/1/2022A	4/1/2022B	4/5/2022A	4/5/2022B		1/10/2020A	1/10/2020B	1/13/2020A	1/13/2020B	4/1/2022A	4/1/2022B	4/5/2022A	4/5/2022B				Time (min)	2021-05-10	2021-05-11	2021-05-12	2021-05-17	3/30/2022A	3/30/2022B
		0	3.59167	-0.20833	2.91944	0.8	0.311111	-0.75	-1.32222			3.33889	2.99167	0.516667	1.4	1.4	0.683333	0.588889			0	1.01111	0.005556	1.875	2.75556	-0.98056	3.67222	-2.43611	1.16111		2.575	0.813889	1.25833	0.744444	2.775	2.25556	1.06389	0.633333				0	-1.00833	1.28056	2.09167	0.769444	0.244444	1.83333
		0.25	4.05833	1.05833	4.98611	-0.13333	2.01111	0.916667	0.677778			4.37222	4.09167	2.95	3.26667	2.76667	2.71667	1.52222			0.25	1.27778	0.805556	3.20833	3.28889	-1.61389	0.972222	-1.00278	2.79444		1.70833	1.04722	0.925	2.24444	3.10833	2.58889	1.83056	1.96667				0.25	0.691667	3.88056	4.625	0.269444	4.07778	3.2
		0.5	4.325	1.925	6.71944	1.36667	2.21111	1.81667	3.24444			5.43889	3.35833	4.51667	4.26667	4.96667	4.08333	3.42222			0.5	1.94444	1.00556	4.10833	3.68889	1.51944	2.57222	0.997222	3.22778		2.64167	0.880556	1.25833	2.44444	3.44167	3.38889	2.93056	2.5				0.5	3.35833	5.38056	6.225	3.20278	5.61111	5.16667
		0.75	5.05833	3.39167	4.98611	3.26667	3.07778	3.71667	4.91111			6.77222	3.025	5.15	4.66667	4.83333	5.31667	5.22222			0.75	2.27778	0.472222	3.975	4.32222	3.15278	2.80556	2.69722	3.02778		2.90833	1.41389	1.59167	2.64444	3.475	4.88889	4.13056	3.03333				0.75	4.29167	7.61389	7.225	3.93611	6.51111	6.96667
		1	5.39167	3.29167	6.11944	4.23333	7.07778	5.91667	6.04444			7.97222	3.25833	7.08333	4.26667	5.86667	6.71667	5.88889			1	2.44444	1.70556	4.175	4.72222	5.05278	4.83889	3.69722	5.36111		4.14167	2.94722	2.35833	2.87778	3.94167	6.42222	6.16389	3.53333				1	5.95833	8.68056	8.15833	5.26944	6.61111	6.36667
		1.25	5.55833	2.525	7.21944	4.5	6.74444	5.71667	6.37778			7.23889	3.99167	6.85	4.46667	7.26667	8.01667	6.45556			1.25	2.24444	1.70556	4.54167	4.25556	5.68611	4.97222	5.73056	6.89444		4.30833	3.08056	3.19167	2.94444	3.975	8.32222	6.26389	4.8				1.25	8.825	10.0806	7.69167	6.53611	5.97778	7.03333
		1.5	5.79167	4.19167	7.11944	5.23333	8.24444	5.75	8.11111			8.07222	3.325	8.31667	4.7	7.7	8.95	6.92222			1.5	3.41111	2.03889	5.04167	4.95556	6.48611	6.37222	7.79722	8.32778		5.175	2.81389	4.225	3.11111	3.775	8.58889	7.93056	6.36667				1.5	8.825	11.7806	9.05833	7.13611	7.27778	7.86667
		1.75	5.69167	4.75833	6.75278	5.66667	7.77778	6.41667	7.54444			7.70556	3.95833	8.11667	4.06667	7.2	9.08333	6.52222			1.75	3.07778	1.77222	4.575	4.55556	5.78611	5.97222	7.43056	8.89444		5.10833	3.11389	3.89167	2.97778	4.075	8.12222	8.43056	6.96667				1.75	10.5583	11.4139	8.25833	7.86944	7.54444	8.06667
		2	6.125	5.325	7.08611	6.03333	7.97778	5.91667	7.57778			8.13889	5.025	7.95	5.6	7.8	8.61667	7.28889			2	3.64444	2.03889	5.575	4.55556	5.68611	6.20556	7.46389	8.82778		5.075	2.84722	4.19167	3.31111	3.675	9.02222	8.19722	7.46667				2	10.1917	12.1139	8.59167	7.96944	6.81111	7.93333
		2.25	5.825	5.15833	7.18611	6.23333	8.41111	7.11667	8.34444			7.77222	4.89167	7.75	5.3	8.43333	8.35	7.22222			2.25	3.21111	2.07222	5.275	4.72222	5.95278	6.23889	7.79722	9.09444		4.90833	3.11389	3.925	3.24444	3.74167	8.28889	8.59722	7.33333				2.25	10.5917	12.3472	9.15833	7.93611	7.21111	8.56667
		2.5	4.79167	5.225	6.48611	7.1	7.31111	7.58333	7.37778			7.60556	5.05833	8.05	4.63333	8.4	8.45	6.12222			2.5	4.01111	2.03889	5.575	4.68889	7.18611	6.70556	8.06389	8.19444		4.90833	2.68056	4.525	3.14444	4.075	8.55556	8.53056	7.63333				2.5	10.0583	11.4806	8.925	8.46944	7.81111	8.56667
		2.75	4.225	3.69167	7.21944	6.1	7.87778	6.45	8.31111			7.43889	5.925	7.85	4.8	8.86667	9.11667	7.02222			2.75	4.14444	2.60556	5.20833	5.32222	6.91944	7.30556	6.63056	8.96111		4.875	2.58056	4.49167	3.37778	4.475	8.72222	8.33056	7.9				2.75	10.8583	12.3472	8.35833	8.26944	7.51111	8.46667
		3	4.625	4.925	7.21944	7.06667	8.64444	6.18333	7.67778			7.37222	6.15833	7.91667	4.83333	7.43333	8.95	7.28889			3	3.71111	1.87222	5.34167	4.58889	6.88611	6.53889	8.13056	8.92778		4.90833	2.98056	4.19167	2.94444	3.80833	8.42222	8.36389	8.06667				3	11.525	12.4806	8.65833	8.40278	7.27778	8.16667
		3.25	5.69167	5.29167	6.51944	6.23333	8.34444	6.81667	7.41111			7.60556	5.35833	8.08333	6.26667	7.26667	8.98333	6.72222			3.25	3.94444	2.97222	5.575	4.92222	7.81944	7.17222	7.29722	8.89444		4.875	3.14722	4.25833	3.34444	4.14167	8.48889	9.13056	8.3				3.25	11.3583	12.4139	8.925	8.33611	8.17778	7.93333
		3.5	4.925	5.19167	6.18611	6.96667	9.04444	6.88333	7.87778			7.17222	6.19167	7.61667	6.43333	8.43333	8.55	6.78889			3.5	3.71111	2.23889	5.84167	5.48889	6.95278	7.07222	8.56389	7.82778		5.00833	3.01389	4.65833	3.44444	4.00833	8.48889	8.63056	7.9				3.5	10.9583	11.7806	8.75833	8.76944	7.01111	8.16667
		3.75	6.15833	5.125	7.38611	6.5	7.31111	6.95	7.51111			7.47222	4.85833	7.58333	5.43333	8.3	9.05	6.92222			3.75	3.84444	2.63889	6.30833	5.85556	7.41944	8.27222	8.13056	8.62778		4.90833	3.38056	4.425	3.21111	3.975	9.12222	8.86389	7.43333				3.75	11.9917	11.2472	8.725	8.83611	7.41111	8.3
		4	5.925	4.325	6.21944	7.13333	8.54444	7.01667	7.67778			7.07222	4.89167	7.45	5.56667	8.1	8.31667	6.65556			4	3.61111	2.67222	5.975	5.52222	7.78611	7.63889	7.56389	8.66111		4.64167	3.21389	3.99167	3.37778	3.975	8.85556	8.56389	7.63333				4	10.4583	11.7806	8.85833	9.76944	7.54444	7.83333
		4.25	5.225	5.75833	5.31944	7.2	7.91111	6.88333	7.94444			7.60556	5.55833	7.48333	5.5	8.2	8.05	6.75556			4.25	3.31111	2.83889	6.60833	5.68889	7.45278	8.17222	8.83056	8.59444		4.64167	3.24722	4.025	3.14444	4.30833	8.92222	9.23056	7.73333				4.25	10.725	12.8139	9.05833	9.56944	7.81111	8.4
		4.5	5.55833	3.825	6.38611	6.93333	8.47778	6.91667	8.31111			6.97222	6.525	7.88333	5.63333	7.4	8.68333	7.55556			4.5	3.54444	2.70556	5.64167	5.22222	8.11944	8.30556	8.16389	8.79444		4.70833	3.11389	3.85833	3.07778	3.90833	8.72222	8.79722	7.56667				4.5	10.7583	11.7472	8.95833	8.60278	6.94444	8.76667
		4.75	6.35833	4.925	6.05278	7.1	8.67778	7.15	7.94444			7.40556	7.425	7.81667	6	8.43333	8.95	6.75556			4.75	3.77778	1.87222	6.64167	5.85556	8.55278	7.57222	7.46389	8.32778		4.94167	3.04722	4.025	3.31111	3.975	8.28889	9.03056	8.76667				4.75	10.6583	12.6139	9.125	9.80278	6.87778	8.16667
		5	6.725	5.225	6.98611	7.53333	9.37778	7.58333	8.17778			7.23889	6.625	7.68333	5.46667	8.06667	8.45	7.28889			5	3.84444	2.63889	6.24167	5.12222	8.58611	7.73889	8.09722	8.66111		4.80833	2.91389	4.19167	3.47778	3.975	8.05556	8.69722	8.43333				5	10.525	12.4139	8.625	9.53611	8.07778	7.93333
		5.25	6.55833	4.925	7.45278	6.6	8.94444	8.51667	8.34444			6.97222	6.49167	7.48333	4.86667	7.5	8.61667	6.95556			5.25	4.14444	3.00556	6.34167	5.28889	8.01944	7.40556	7.89722	9.26111		4.90833	3.41389	4.425	3.44444	3.64167	7.65556	8.79722	7.6				5.25	10.425	12.2472	9.29167	9.66944	7.51111	8.26667
		5.5	5.89167	4.89167	7.38611	7.1	8.14444	7.25	7.17778			6.33889	6.525	7.05	5.1	9.4	8.58333	6.78889			5.5	4.54444	2.50556	5.74167	5.42222	8.08611	7.73889	8.19722	8.96111		4.80833	3.11389	4.09167	3.34444	3.875	8.45556	9.06389	7.96667				5.5	10.1583	13.0806	8.99167	9.73611	7.87778	8.13333
		5.75	5.99167	4.49167	6.65278	7.86667	8.07778	6.98333	6.67778			6.57222	7.05833	8.01667	6.43333	8.03333	8.75	7.22222			5.75	4.31111	2.57222	6.80833	5.52222	8.55278	7.27222	8.63056	8.49444		4.30833	3.18056	4.35833	3.31111	4.175	7.68889	9.49722	7.43333				5.75	11.325	12.8139	9.45833	9.83611	7.51111	8.1
		6	5.925	5.55833	7.51944	7.53333	8.91111	7.11667	7.61111			6.77222	7.25833	7.78333	5.5	8.6	8.48333	7.05556			6	4.61111	2.70556	6.40833	5.35556	8.18611	6.60556	8.53056	8.36111		4.74167	3.18056	4.025	3.37778	3.84167	8.02222	9.36389	8.26667				6	11.3583	12.3139	9.09167	9.66944	7.41111	8.2
		6.25	5.925	4.95833	5.75278	7.4	7.44444	7.48333	6.11111			7.07222	7.89167	7.71667	4.9	9.5	8.81667	6.95556			6.25	4.07778	2.43889	6.90833	5.62222	7.85278	7.30556	8.26389	8.69444		4.94167	3.24722	4.125	3.44444	3.875	8.08889	9.13056	7.3				6.25	11.2583	12.8806	9.29167	9.43611	8.34444	8.3
		6.5	5.225	3.925	6.51944	6.2	8.14444	7.08333	8.31111			7.03889	7.09167	7.35	5.33333	7.43333	9.35	6.42222			6.5	4.07778	2.97222	6.24167	5.68889	7.88611	7.13889	8.46389	8.49444		4.40833	3.08056	4.05833	3.31111	3.90833	8.82222	9.89722	7.7				6.5	10.725	12.0472	8.45833	9.70278	7.04444	8.7
		6.75	6.925	3.95833	5.61944	6.16667	8.64444	7.31667	7.54444			6.80556	6.79167	6.78333	5.3	9.46667	9.48333	7.02222			6.75	4.57778	2.37222	6.84167	5.68889	8.61944	7.13889	8.83056	8.26111		4.475	3.11389	3.95833	3.14444	3.90833	8.12222	9.33056	7.7				6.75	10.1917	11.8472	9.525	8.86944	7.14444	8.2
		7	5.89167	4.69167	6.65278	6.16667	8.41111	7.08333	7.61111			6.70556	6.19167	7.25	4.6	6.9	8.98333	6.98889			7	4.91111	3.23889	5.90833	5.45556	8.71944	6.90556	8.29722	8.52778		4.50833	2.84722	3.45833	3.34444	3.575	7.82222	10.3639	7.9				7	10.425	12.7139	8.99167	9.23611	7.67778	8.4
		7.25	7.025	4.99167	5.75278	6.23333	8.31111	7.08333	6.04444			7.43889	7.325	6.75	5.4	7.33333	8.95	6.45556			7.25	4.31111	2.80556	6.775	5.45556	7.61944	7.00556	6.99722	8.89444		4.70833	3.01389	3.99167	3.47778	3.74167	8.38889	9.99722	7.76667				7.25	10.6583	12.1472	8.725	10.0694	7.51111	8.03333
		7.5	6.45833	4.29167	6.55278	5.96667	8.44444	7.21667	6.94444			7.20556	7.05833	7.68333	5	7.9	9.01667	6.78889			7.5	4.54444	2.03889	6.975	5.72222	8.25278	7.50556	7.49722	8.66111		4.50833	2.91389	3.725	3.14444	3.975	8.52222	9.83056	7.8				7.5	10.5917	12.1806	9.19167	9.56944	7.17778	8.26667
		7.75	7.025	5.65833	5.55278	6.16667	9.31111	7.58333	7.47778			6.57222	6.79167	6.91667	6	9.4	9.51667	6.92222			7.75	4.41111	2.23889	6.44167	5.38889	8.25278	7.67222	8.43056	8.52778		4.90833	3.08056	3.925	3.21111	3.875	8.22222	9.03056	7.4				7.75	11.6583	12.5806	9.15833	9.80278	7.47778	7.76667
		8	6.25833	4.725	6.08611	5.56667	8.71111	8.25	6.77778			6.67222	5.95833	6.98333	6	9.23333	9.21667	6.98889			8	4.97778	3.07222	6.60833	5.15556	8.15278	7.43889	7.99722	9.12778		4.50833	3.24722	3.85833	3.17778	3.675	8.68889	9.03056	8.1				8	11.225	11.0806	9.49167	10.1028	8.01111	8.06667
		8.25	6.925	4.89167	6.21944	5.86667	8.47778	7.31667	7.51111			6.70556	7.89167	6.55	5.36667	8.53333	9.55	6.95556			8.25	4.57778	2.90556	6.60833	5.88889	8.61944	6.83889	7.63056	8.42778		4.175	3.21389	3.85833	3.47778	3.50833	8.55556	9.03056	7.4				8.25	11.1917	11.9139	9.25833	10.1694	7.71111	8.23333
		8.5	6.85833	5.525	6.05278	5.9	8.34444	6.71667	7.31111			7.73889	6.79167	6.81667	5.2	8.56667	8.51667	7.02222			8.5	5.11111	2.70556	6.775	5.32222	8.75278	7.20556	8.53056	8.19444		4.14167	2.91389	3.75833	3.27778	3.575	7.38889	9.33056	7.86667				8.5	10.225	11.0472	9.19167	10.0361	8.07778	8.5
		8.75	5.49167	4.79167	5.55278	5.86667	8.84444	7.18333	6.77778			7.30556	7.225	7.35	5.23333	8.56667	8.55	6.65556			8.75	5.21111	2.80556	6.80833	5.52222	8.88611	7.23889	8.36389	8.09444		4.34167	3.24722	4.15833	3.31111	3.475	8.45556	9.56389	8				8.75	10.8583	11.0806	9.725	10.4361	8.01111	8.1
		9	7.125	5.75833	6.28611	6.1	8.47778	7.18333	7.57778			6.33889	7.79167	6.58333	6	7.53333	8.08333	7.02222			9	4.34444	2.70556	5.975	5.65556	8.81944	7.37222	9.23056	8.56111		4.54167	3.14722	3.825	3.61111	3.475	7.78889	9.79722	8.06667				9	10.525	11.6139	9.525	10.2361	7.51111	7.66667
		9.25	7.525	5.99167	5.45278	4.96667	9.57778	7.58333	8.21111			6.57222	6.39167	6.55	5.4	7.56667	8.05	7.28889			9.25	4.97778	2.50556	6.675	5.28889	9.45278	7.43889	8.86389	8.72778		4.04167	3.04722	3.69167	3.34444	3.30833	8.25556	9.23056	7.53333				9.25	10.7917	12.0139	9.425	9.50278	8.57778	7.96667
		9.5	7.025	5.125	6.68611	5.16667	8.97778	7.61667	7.54444			6.50556	6.45833	6.48333	5.56667	7.86667	8.81667	7.08889			9.5	5.27778	2.77222	6.60833	5.18889	9.45278	7.23889	8.43056	9.06111		3.975	2.94722	3.79167	3.07778	3.40833	9.22222	9.46389	7.83333				9.5	10.3917	11.6139	9.525	10.4694	8.01111	8.26667
		9.75	7.39167	5.95833	6.15278	5.8	8.37778	7.75	7.04444			6.57222	7.65833	6.88333	5.8	6.83333	8.05	7.12222			9.75	4.87778	3.07222	6.70833	5.25556	9.18611	7.97222	7.26389	8.29444		4.10833	3.31389	4.19167	3.14444	3.34167	8.68889	9.03056	7.56667				9.75	10.1583	12.1139	9.425	10.5361	7.44444	8.1
		10	5.725	2.99167	4.51944	2.4	8.44444	7.85	6.81111			6.87222	7.05833	4.11667	3.76667	7.43333	9.61667	7.55556			10	4.04444	2.37222	3.34167	3.95556	7.65278	5.33889	9.06389	8.19444		3.14167	3.04722	2.49167	3.41111	2.44167	8.42222	6.19722	6.16667				10	9.69167	12.2806	9.09167	10.8361	6.77778	6.8
		10.25	5.25833	1.59167	4.31944	0.9	6.11111	7.01667	5.44444			5.30556	3.89167	3.85	1.86667	6.46667	9.21667	6.22222			10.25	3.47778	1.80556	4.54167	1.72222	6.55278	7.67222	8.33056	8.92778		1.375	3.71389	1.55833	2.81111	2.74167	6.75556	5.53056	6.36667				10.25	7.69167	12.5806	7.39167	8.86944	5.81111	5.63333
		10.5	2.89167	1.05833	4.05278	0.366667	3.67778	4.71667	2.87778			2.90556	3.425	3.61667	1.33333	5.33333	8.38333	4.18889			10.5	1.17778	2.33889	2.675	2.52222	5.65278	5.90556	6.69722	6.96111		2.275	2.24722	1.59167	2.47778	1.84167	7.48889	4.49722	5.03333				10.5	9.25833	12.2139	5.79167	7.70278	3.84444	5.1
		10.75	0.925	-0.40833	2.75278	0.233333	2.91111	1.28333	1.74444			3.00556	2.125	2.41667	1.16667	2.93333	5.75	2.85556			10.75	1.17778	1.33889	4.775	1.85556	3.85278	3.97222	5.56389	6.66111		1.575	0.713889	0.925	1.17778	2.24167	5.58889	3.83056	4.03333				10.75	7.25833	10.7139	4.69167	2.90278	3.41111	3.53333
		11	1.025	0.458333	3.18611	-0.16667	1.84444	1.91667	0.877778			2.67222	0.391667	1.15	0.333333	2.23333	3.88333	2.35556			11	0.477778	2.67222	3.075	1.08889	5.41944	1.77222	4.26389	6.02778		1.84167	0.813889	0.125	1.97778	2.10833	3.45556	2.76389	2.66667				11	5.725	10.1806	3.125	3.46944	3.07778	2.4
		11.25	0.158333	-0.40833	2.25278	-1.3	-0.15556	0.383333	-0.25556			2.87222	-0.34167	0.55	-0.6	1.96667	1.65	1.55556			11.25	0.677778	1.53889	2.275	0.988889	1.98611	1.97222	4.13056	3.66111		1.20833	-0.01944	0.191667	1.31111	0.775	2.72222	4.06389	1.36667				11.25	4.025	8.31389	1.825	1.90278	1.11111	0.3
		11.5	-0.04167	1.79167	2.65278	-0.63333	0.077778	0.283333	0.311111			1.93889	0.591667	0.816667	-1.1e-14	0.5	0.516667	2.35556			11.5	0.444444	1.30556	3.00833	0.288889	0.819444	0.938889	3.03056	2.59444		0.575	0.313889	-0.10833	0.277778	0.408333	3.08889	3.36389	1.76667				11.5	3.19167	7.78056	1.025	1.23611	0.911111	0.033333
		11.75	0.858333	1.025	2.98611	-0.96667	-0.45556	0.516667	-0.98889			1.60556	0.891667	0.116667	0.4	1.1	0.183333	3.02222			11.75	1.11111	1.13889	2.44167	0.655556	-0.08056	0.972222	2.06389	2.06111		0.341667	0.280556	0.158333	0.377778	0.841667	2.02222	2.76389	0.566667				11.75	1.85833	7.14722	0.691667	0.769444	0.277778	-0.46667
		12	0.325	0.391667	1.51944	-1.16667	-0.72222	-0.38333	-1.12222			2.17222	1.225	0.516667	0.5	1.6	-0.71667	1.92222			12	0.944444	0.472222	2.44167	0.755556	0.886111	1.03889	2.43056	2.16111		0.675	0.247222	0.158333	0.344444	0.875	1.48889	3.56389	1.7				12	1.425	6.08056	0.291667	0.469444	-0.55556	0.666667
		12.25	0.925	2.25833	1.68611	-0.13333	-1.35556	-0.41667	-0.82222			2.23889	0.291667	0.583333	0.133333	3.06667	-1.21667	2.05556			12.25	0.677778	0.772222	1.475	0.855556	0.652778	0.538889	3.06389	1.99444		0.075	0.047222	-0.275	0.644444	-0.125	1.45556	2.09722	0.566667				12.25	0.391667	3.94722	-0.34167	0.202778	-0.72222	0.233333
		12.5	-0.04167	2.09167	0.786111	-0.93333	-0.32222	1.11667	0.877778			2.77222	-0.30833	1.08333	-0.03333	3.06667	-0.55	2.52222			12.5	0.377778	0.505556	2.44167	0.755556	-0.34722	0.272222	2.09722	2.59444		-0.15833	-0.08611	-0.64167	0.444444	0.975	0.288889	2.06389	0.533333				12.5	-0.14167	1.61389	-1.50833	1.40278	0.677778	-0.36667
		12.75	-0.375	0.925	1.45278	-0.66667	1.31111	0.183333	0.277778			1.87222	-0.20833	0.983333	0.533333	1.63333	-0.71667	2.45556			12.75	0.444444	1.00556	1.60833	0.422222	-0.44722	-0.49444	1.73056	2.42778		0.508333	-0.08611	0.491667	0.744444	1.075	1.35556	2.63056	1.26667				12.75	-0.54167	0.080556	-2.34167	-0.06389	-0.05556	-0.43333
		13	0.058333	-0.375	1.45278	-0.33333	0.944444	0.216667	0.011111			2.43889	0.325	0.283333	-9.6e-15	1.43333	-0.25	1.38889			13	1.21111	0.838889	0.608333	-0.11111	-0.34722	0.272222	2.66389	2.26111		0.375	0.247222	-0.24167	0.444444	0.908333	1.65556	2.46389	0.633333				13	-0.64167	0.213889	-2.60833	1.03611	-0.05556	-0.8
		13.25	-0.34167	0.525	1.95278	-0.5	1.27778	0.95	0.511111			2.57222	0.658333	0.916667	0.066667	2.66667	-1.11667	1.75556			13.25	0.377778	1.00556	0.708333	-0.44444	0.252778	-0.29444	2.59722	3.32778		-0.19167	0.247222	-0.84167	0.411111	0.508333	0.622222	2.49722	1.3				13.25	-1.70833	-0.38611	-2.475	0.669444	-0.62222	-0.33333
		13.5	0.558333	0.291667	1.75278	0.233333	0.644444	0.516667	2.11111			2.47222	1.09167	1.25	0.366667	2.46667	-0.45	1.45556			13.5	0.644444	1.03889	0.641667	-0.17778	-0.51389	0.372222	2.99722	1.39444		-0.025	-0.08611	-0.375	1.24444	0.341667	0.155556	2.86389	1				13.5	-0.74167	-1.01944	-1.44167	1.50278	-0.68889	0.22356
		13.75	0.558333	0.958333	2.28611	-1.16667	1.07778	-0.78333	-0.15556			2.27222	0.325	1.48333	0.566667	3.13333	-0.45	2.08889			13.75	0.777778	0.605556	-0.25833	-0.61111	0.086111	0.338889	1.56389	1.42778		-0.025	0.013889	-0.20833	0.577778	-0.15833	0.588889	2.66389	0.966667				13.75	-1.075	-0.18611	-1.20833	1.70278	0.977778	0.42665
		14	-0.075	-0.00833	0.919444	0.666667	1.17778	0.95	1.27778			2.43889	-0.10833	0.216667	-0.33333	2.66667	-0.81667	2.25556			14	0.077778	1.23889	0.475	-0.57778	1.31944	-0.26111	2.13056	1.42778		-0.05833	0.213889	-0.74167	1.07778	0.775	1.15556	3.33056	0.833333				14	-0.34167	0.347222	-1.54167	1.00278	0.044444	0.20051
		14.25	0.091667	0.325	2.31944	-1	0.244444	0.083333	-0.88889			2.60556	0.758333	0.283333	0.4	2.33333	-0.28333	1.08889			14.25	0.577778	0.938889	0.141667	-0.64444	1.71944	-0.89444	3.49722	1.79444		-0.325	0.347222	0.058333	1.87778	0.275	0.922222	1.79722	0.5				14.25	-0.34167	-0.98611	-0.875	1.26944	0.311111	0.19158
		14.5	-0.14167	1.425	1.81944	1.23333	2.57778	-1.01667	0.611111			2.27222	0.625	1.11667	0.366667	2.16667	-0.25	1.72222			14.5	0.111111	0.838889	0.641667	-0.81111	0.686111	-0.09444	2.03056	2.86111		-0.025	0.147222	-0.60833	1.64444	-0.79167	1.22222	2.33056	-0.03333				14.5	-1.275	-0.61944	-1.275	1.76944	-0.58889	0.09028
		14.75	0.225	-0.075	2.25278	0.966667	0.177778	1.01667	-0.48889			2.10556	1.325	1.45	-0.46667	1.56667	-0.25	1.45556			14.75	0.477778	0.305556	0.975	-0.77778	1.01944	0.272222	2.59722	1.46111		-0.125	-0.18611	-0.20833	1.24444	-0.09167	0.755556	3.39722	0.733333				14.75	-1.04167	0.213889	-0.60833	3.23611	0.211111	0.15895
		15	0.425	0.391667	1.75278	-0.16667	0.344444	0.516667	-0.15556			2.10556	0.925	0.783333	0.1	2.66667	-0.41667	0.922222			15	0.311111	0.905556	0.741667	-0.91111	1.08611	-0.19444	2.13056	1.76111		0.275	-0.08611	-0.64167	1.11111	-0.325	1.22222	2.53056	0.8				15	-0.20833	-2.15278	-1.875	2.66944	0.177778	0.08129
																							CCK1R(Y140A) KO Gq/11 + Gq					CCK1R(Y140A) KO Gq/11 + Gq
																								3.2nM					10 nM
																					Time (min)	2022-09-30	2022-10-04	2022-10-07	2022-10-14			2022-09-30	2022-10-04	2022-10-07	2022-10-14
																					0	-0.15278	2.16944	0.016667	0.713889			-0.63056	0.477778	-2.91111	-0.65556
																					0.25	-0.71944	-0.29722	1.75	1.78056			0.402778	1.87778	1.15556	-1.42222
																					0.5	0.713889	3.53611	4.11667	2.24722			3.00278	3.34444	2.62222	0.244444
																					0.75	2.54722	5.66944	5.98333	5.04722			4.56944	4.57778	5.32222	3.91111
																					1	3.54722	8.50278	8.11667	6.01389			6.50278	6.64444	6.08889	5.14444
																					1.25	6.91389	8.66944	8.08333	7.21389			7.06944	7.84444	8.82222	8.01111
																					1.5	8.51389	7.90278	8.68333	8.68056			8.90278	9.41111	9.42222	9.17778
																					1.75	8.14722	8.46944	8.95	9.11389			8.53611	9.61111	10.4556	9.67778
																					2	7.91389	9.33611	7.18333	9.84722			8.50278	9.64444	10.0889	9.97778
																					2.25	8.64722	9.96944	8.48333	8.44722			9.33611	9.74444	11.2222	10.1778
																					2.5	8.48056	8.46944	8.31667	10.3806			7.73611	9.01111	11.2556	10.1778
																					2.75	8.61389	9.10278	8.78333	10.0472			7.83611	8.81111	10.9556	10.2778
																					3	8.31389	8.96944	8.68333	9.48056			8.23611	10.3444	11.4222	10.5444
																					3.25	7.74722	8.80278	9.15	10.2139			9.03611	8.81111	12.0556	10.1444
																					3.5	8.98056	8.50278	9.18333	9.88056			8.06944	9.47778	11.3556	10.5778
																					3.75	9.24722	10.0028	8.95	10.2472			8.73611	9.11111	10.2556	9.97778
																					4	9.74722	8.13611	9.18333	9.41389			8.43611	9.71111	11.3889	9.91111
																					4.25	8.71389	9.26944	9.85	10.2806			7.73611	9.81111	11.4889	11.0444
																					4.5	7.18056	8.10278	10.2167	9.98056			8.60278	8.91111	12.0889	10.1778
																					4.75	7.78056	8.36944	10.1167	8.04722			7.23611	9.47778	11.4556	11.2778
																					5	7.98056	9.20278	10.15	9.14722			8.60278	9.84444	11.1556	10.2444
																					5.25	7.98056	9.30278	10.3833	10.1472			8.06944	8.64444	11.1222	10.6444
																					5.5	8.31389	8.66944	10.15	9.08056			7.93611	9.54444	11.2556	10.4778
																					5.75	8.71389	10.6361	10.4833	10.2139			7.16944	9.67778	11.3556	10.9111
																					6	8.28056	9.10278	11.1167	9.04722			7.66944	8.94444	12.0556	10.6444
																					6.25	9.51389	8.40278	9.71667	9.08056			7.70278	8.87778	11.5556	10.6111
																					6.5	8.04722	8.00278	10.75	8.31389			8.03611	9.11111	10.7556	10.8111
																					6.75	8.84722	9.06944	10.7833	9.61389			7.80278	8.97778	11.4222	10.9778
																					7	7.24722	9.03611	10.9167	9.68056			8.26944	9.11111	11.6889	11.2111
																					7.25	7.68056	8.70278	11.25	9.34722			7.73611	8.97778	11.7889	10.7111
																					7.5	6.61389	9.70278	10.4833	8.98056			8.00278	8.21111	11.7556	10.2444
																					7.75	9.01389	9.50278	10.1833	9.51389			8.33611	8.44444	11.3222	10.5444
																					8	8.84722	8.96944	9.78333	8.51389			7.93611	8.97778	11.7889	10.8778
																					8.25	8.38056	10.0694	10.4833	9.44722			8.63611	9.01111	11.4556	10.0778
																					8.5	7.14722	9.86944	10.7167	8.94722			10.0028	8.84444	11.2222	10.0778
																					8.75	6.54722	9.70278	10.85	8.54722			9.73611	8.41111	10.7889	10.5111
																					9	9.18056	9.66944	10.9167	8.64722			9.03611	8.91111	10.5556	11.1444
																					9.25	8.04722	9.46944	11.05	9.01389			9.23611	8.37778	10.4889	11.6778
																					9.5	7.14722	10.2028	9.81667	8.41389			8.66944	7.91111	9.68889	10.7778
																					9.75	8.78056	10.3361	10.45	8.58056			8.90278	8.44444	11.4556	10.5111
																					10	8.34722	9.43611	10.95	8.71389			9.03611	8.51111	10.0556	10.8444
																					10.25	7.71389	11.2361	8.41667	7.41389			10.2028	8.34444	10.0889	9.81111
																					10.5	8.58056	10.0028	8.38333	7.34722			8.83611	7.61111	8.95556	9.54444
																					10.75	7.41389	9.16944	8.95	6.14722			7.66944	6.37778	4.05556	8.51111
																					11	6.04722	9.36944	7.81667	3.74722			7.76944	5.94444	3.15556	8.44444
																					11.25	6.18056	8.73611	7.35	1.88056			6.70278	5.97778	3.15556	7.31111
																					11.5	3.98056	7.90278	6.71667	1.01389			5.33611	4.87778	2.12222	6.31111
																					11.75	2.74722	7.93611	5.75	0.780556			3.83611	4.74444	1.22222	6.31111
																					12	2.88056	8.06944	4.85	1.01389			3.13611	2.77778	1.75556	5.54444
																					12.25	2.28056	6.30278	4.35	1.14722			2.13611	2.61111	1.78889	4.07778
																					12.5	1.54722	5.86944	3.88333	2.24722			1.53611	1.71111	0.788889	4.17778
																					12.75	1.21389	5.13611	3.01667	1.88056			1.23611	0.911111	1.78889	4.71111
																					13	1.48056	5.03611	2.75	0.947222			2.13611	2.01111	0.855556	3.61111
																					13.25	1.84722	3.30278	2.95	1.41389			1.36944	0.644444	1.55556	3.54444
																					13.5	0.880556	3.13611	3.48333	0.347222			1.73611	0.744444	0.822222	2.54444
																					13.75	0.213889	3.10278	3.31667	1.38056			1.33611	1.04444	1.12222	1.84444
																					14	1.14722	2.36944	3.38333	1.11389			1.13611	0.144444	1.15556	1.84444
																					14.25	1.41389	2.13611	3.35	0.680556			1.06944	0.611111	1.52222	2.27778
																					14.5	1.61389	1.66944	3.41667	0.447222			2.10278	1.31111	2.08889	1.14444
																					14.75	1.68056	2.13611	2.98333	0.880556			1.23611	0.644444	0.788889	1.64444
																					15	1.41389	0.569444	3.71667	1.11389			1.53611	0.411111	1.42222	0.811111
																					3.2nM		CCK1R(Y140A) KO Gq/11 + G11					CCK1R(Y140A) KO Gq/11 + G11			10 nM
																					Time (min)	2022-09-30	2022-10-04	2022-10-07	2022-10-14			2022-09-30	2022-10-04	2022-10-07	2022-10-14
																					0	2.65	2.81389	0.288889	0.866667			-2.94167	0.302778	-0.975	-0.39167
																					0.25	3.78333	1.38056	0.722222	0.9			0.225	2.26944	0.958333	0.708333
																					0.5	3.88333	5.14722	2.25556	2.73333			2.625	3.83611	2.925	-1.65833
																					0.75	5.85	7.98056	3.42222	5.13333			4.39167	5.26944	5.95833	0.708333
																					1	6.18333	7.11389	4.68889	6.6			7.25833	6.33611	6.99167	1.70833
																					1.25	8.35	8.78056	7.05556	7.53333			8.85833	6.53611	8.69167	3.44167
																					1.5	9.55	8.71389	7.68889	8.93333			8.39167	8.46944	9.99167	6.575
																					1.75	9.48333	8.18056	9.02222	8.13333			9.09167	8.80278	9.89167	9.54167
																					2	9.38333	9.18056	8.08889	8.66667			7.95833	9.83611	9.425	9.00833
																					2.25	9.01667	8.24722	9.15556	8.13333			8.85833	9.90278	9.325	8.70833
																					2.5	9.88333	8.61389	8.45556	8.06667			8.85833	9.93611	10.225	8.74167
																					2.75	8.45	9.18056	8.12222	8.13333			8.825	8.86944	9.95833	9.20833
																					3	8.41667	10.6806	8.75556	9.5			9.09167	9.76944	10.1583	9.175
																					3.25	8.95	9.08056	8.08889	8.8			8.925	9.33611	9.85833	8.70833
																					3.5	8.98333	8.54722	8.38889	9.76667			8.625	9.60278	9.725	8.275
																					3.75	9.48333	10.1472	8.65556	9.93333			9.55833	9.10278	10.625	9.14167
																					4	8.35	9.64722	8.75556	9.13333			9.35833	9.23611	10.8583	9.175
																					4.25	8.41667	9.78056	8.35556	9.9			10.1583	9.23611	9.95833	9.075
																					4.5	8.11667	7.88056	8.92222	8.76667			8.125	8.73611	9.625	9.875
																					4.75	9.88333	9.74722	9.68889	9.73333			8.65833	9.10278	10.025	9.475
																					5	8.78333	9.04722	9.45556	9.23333			8.925	8.63611	10.625	9.14167
																					5.25	9.01667	9.08056	9.05556	8.26667			9.69167	9.20278	11.3583	7.64167
																					5.5	8.48333	10.1472	8.85556	9.4			9.65833	8.80278	10.425	8.90833
																					5.75	8.31667	9.01389	8.28889	10.4			9.59167	9.36944	10.9917	9.44167
																					6	9.11667	8.58056	8.88889	9.4			7.725	8.46944	9.925	9.275
																					6.25	10.7167	9.78056	8.72222	10			8.49167	9.03611	9.49167	9.64167
																					6.5	9.15	8.91389	8.82222	9.46667			9.19167	9.20278	9.925	8.80833
																					6.75	8.51667	9.08056	8.68889	9.63333			8.99167	8.70278	10.3917	9.475
																					7	8.95	9.54722	8.78889	9.66667			8.75833	8.63611	10.3917	8.20833
																					7.25	9.98333	8.28056	8.85556	9.73333			7.49167	8.93611	10.425	9.20833
																					7.5	8.25	9.54722	8.82222	9.16667			8.125	9.23611	10.7583	8.30833
																					7.75	8.48333	8.58056	8.25556	9.6			9.15833	8.83611	9.425	8.80833
																					8	9.61667	9.41389	9.22222	9.76667			9.29167	8.40278	10.0917	8.60833
																					8.25	9.55	10.2139	9.12222	9.03333			8.925	8.43611	9.49167	8.50833
																					8.5	9.75	9.54722	8.38889	9.63333			7.95833	9.03611	9.49167	8.90833
																					8.75	8.68333	9.14722	9.45556	9.23333			9.325	8.73611	9.45833	9.90833
																					9	9.11667	9.81389	8.32222	8.3			8.09167	8.60278	9.65833	8.34167
																					9.25	8.71667	8.48056	8.88889	9.1			9.225	8.23611	8.99167	8.44167
																					9.5	8.11667	7.98056	8.22222	9.93333			9.39167	8.63611	9.025	8.84167
																					9.75	8.98333	8.81389	8.48889	8.8			9.15833	8.53611	9.95833	8.74167
																					10	10.1167	10.5472	8.85556	8.86667			9.125	8.63611	9.825	9.375
																					10.25	10.35	9.24722	7.52222	8.4			8.35833	7.70278	9.59167	7.475
																					10.5	9.08333	8.61389	4.98889	6.2			7.15833	6.30278	7.15833	6.04167
																					10.75	7.35	2.38056	3.82222	3.33333			5.125	4.20278	6.19167	4.44167
																					11	3.68333	4.11389	2.32222	1.7			3.825	3.53611	3.65833	2.175
																					11.25	3.71667	1.74722	0.322222	2.33333			2.19167	1.90278	2.025	1.275
																					11.5	1.75	1.21389	0.288889	1.03333			0.758333	1.93611	1.29167	1.04167
																					11.75	-0.18333	1.31389	1.05556	1.46667			0.758333	2.36944	0.225	-0.59167
																					12	1.45	0.880556	1.08889	0.833333			0.591667	2.06944	0.958333	0.508333
																					12.25	0.883333	1.38056	1.23333	0.933333			0.725	1.93611	1.15833	0.241667
																					12.5	1.11667	0.247222	0.022222	1			0.458333	1.73611	1.69167	0.141667
																					12.75	1.21667	0.913889	0.088889	0.5			1.025	2.23611	2.25833	-0.79167
																					13	0.583333	-0.28611	0.722222	0.933333			1.89167	2.16944	2.525	0.041667
																					13.25	1.48333	1.11389	-0.01111	0.4			1.39167	3.43611	1.50417	0.275
																					13.5	0.816667	2.61389	0.755556	-0.3			1.19167	0.6125	1.95417	-0.225
																					13.75	1.18333	2.91389	0.622222	1.13333			0.258333	1.9125	0.604167	-0.425
																					14	0.583333	2.61389	0.455556	1.7			1.625	0.9625	0.854167	0.041667
																					14.25	-0.01667	3.04722	0.355556	1.66667			2.19167	0.4625	0.604167	0.175
																					14.5	0.183333	1.98056	0.755556	0.466667			1.05833	2.5625	2.10417	0.108333
																					14.75	0.583333	2.28056	1.25556	0.5			1.79167	2.1125	0.454167	-0.025
																					15	0.65	1.44722	0.955556	0.2			1.05833	1.7625	1.60417	0.175
				CCK1R WT	KO Gq/11 cells + GppNHp							CCK1R WT	KO Gq/11 cells + GppNHp									CCK1R(Y140A) KO Gq/11 cells							CCK1R(Y140A) KO Gq/11 cells														CCK1R(sterol 7M) KO Gq/11 cells
				with 10 µM GppNHp		3.2nM							with 10 µM GppNHp		10nM								with 10 µM GppNHp		3.2nM			10 nM		with 10 µM GppNHp												3.2nM		with 10 µM GppNHp					10nM
		Time (min)	2022-04-25	2022-04-26	2022-04-29	2022-05-03	2022-05-04				2022-04-25	2022-04-26	2022-04-29	2022-05-03	2022-05-04					Time (min)	2022-05-05	2022-05-06	2022-05-12	2022-05-19	2022-05-20			2022-05-05	2022-05-06	2022-05-12	2022-05-19	2022-05-20									Time(min)	2022-05-12	2022-05-13	5/17/2022A	5/17/2022B	2022-05-18			2022-05-12
		0	-1.975	-1.02222	-0.36111	-0.78889	-0.95278				-0.29167	-0.15833	-0.875	0.130556	1.70833					0	0.969444	1.16667	0.027778	-0.44167	-1.11111			-0.03333	-0.20833	-0.53333	-0.475	1.52778									0	2.58889	-0.22778	1.43333	1.02222	3.40556			-0.66944
		0.25	1.825	0.477778	0.372222	2.91111	1.88056				2.175	2.075	2.45833	4.76389	4.175					0.25	0.536111	2.63333	-0.33889	1.425	0.388889			1.2	0.391667	0.866667	0.391667	3.26111									0.25	4.02222	1.87222	3.6	3.12222	4.60556			2.23056
		0.5	4.35833	3.47778	5.53889	5.54444	3.78056				4.575	5.74167	5.19167	6.76389	7.375					0.5	3.26944	1.63333	0.994444	2.49167	1.52222			2.36667	0.358333	2	2.125	4.49444									0.5	5.68889	3.80556	7.23333	5.08889	5.10556			3.79722
		0.75	6.19167	5.81111	8.70556	8.04444	8.11389				6.64167	7.50833	9.25833	8.79722	7.94167					0.75	3.46944	3.16667	1.59444	4.725	2.42222			3.56667	1.59167	2.43333	2.09167	6.22778									0.75	6.08889	7.17222	6.4	5.95556	6.37222			5.76389
		1	6.99167	7.37778	9.70556	10.6778	8.78056				7.375	8.475	9.325	9.83056	8.70833					1	4.76944	3.33333	2.12778	6.425	1.62222			4.53333	2.79167	3.56667	3.79167	5.92778									1	7.32222	6.60556	7.4	6.32222	7.43889			7.16389
		1.25	6.29167	7.84444	9.27222	10.7444	8.18056				7.94167	7.74167	9.89167	10.0639	8.875					1.25	4.76944	4.76667	3.42778	4.79167	2.68889			4.4	3.79167	3.2	4.425	5.89444									1.25	8.65556	7.23889	7.03333	7.85556	7.33889			8.29722
		1.5	7.125	7.44444	8.60556	10.6111	9.44722				7.54167	8.14167	9.825	10.1972	9.04167					1.5	5.16944	5.43333	3.76111	6.49167	2.25556			5.26667	4.525	4.9	5.99167	5.62778									1.5	7.42222	6.73889	6.9	7.25556	7.23889			7.36389
		1.75	7.725	8.91111	9.03889	11.0111	9.28056				8.10833	7.94167	9.89167	9.96389	9.375					1.75	5.13611	4.96667	4.42778	5.69167	2.88889			5	4.55833	4.7	5.625	5.89444									1.75	7.18889	7.67222	7.43333	7.68889	7.47222			7.86389
		2	6.85833	9.31111	8.93889	10.8444	8.51389				8.74167	8.075	9.625	10.1306	9.14167					2	5.93611	5.1	4.82778	6.55833	2.65556			6.46667	4.95833	6.03333	6.625	6.12778									2	7.68889	7.47222	7.73333	6.82222	8.10556			7.46389
		2.25	5.99167	7.47778	9.90556	10.3444	9.04722				8.60833	8.40833	9.75833	10.1306	9.54167					2.25	5.03611	6.1	4.76111	6.69167	2.62222			6.03333	4.45833	5.46667	7.125	6.06111									2.25	7.78889	6.87222	7.86667	6.62222	7.53889			7.79722
		2.5	7.35833	9.14444	10.0389	10.3778	9.01389				9.175	8.54167	10.2917	10.2639	9.30833					2.5	5.80278	6.06667	4.42778	7.15833	3.85556			5.63333	4.69167	5.3	6.825	6.16111									2.5	8.45556	7.03889	8	6.35556	8.50556			8.33056
		2.75	6.85833	8.47778	9.17222	9.61111	9.38056				7.80833	7.875	10.625	10.0639	9.04167					2.75	5.30278	5.66667	5.46111	7.19167	4.02222			6.26667	5.225	4.86667	7.55833	6.06111									2.75	7.48889	6.37222	8.06667	7.75556	9.50556			7.89722
		3	7.05833	7.94444	7.63889	11.9778	8.78056				7.575	8.80833	9.625	10.4306	9.10833					3	5.90278	5.83333	4.46111	6.79167	3.42222			6.46667	4.725	5.5	7.79167	5.36111									3	8.08889	7.30556	8.7	7.78889	7.43889			7.39722
		3.25	7.125	8.27778	9.40556	10.5444	7.74722				7.975	7.44167	10.4583	11.2972	10.2083					3.25	5.30278	6.36667	5.42778	7.325	3.98889			5.6	4.69167	5.6	7.69167	5.89444									3.25	7.62222	8.03889	8.7	5.95556	7.73889			7.86389
		3.5	7.79167	9.54444	9.23889	10.3778	8.18056				8.175	8.44167	10.6917	10.6306	10.2417					3.5	5.90278	5.4	6.29444	6.45833	3.82222			5.96667	4.45833	5.06667	8.15833	5.92778									3.5	6.92222	8.10556	8.36667	7.35556	8.83889			7.79722
		3.75	8.09167	8.37778	8.30556	11.4111	8.94722				8.84167	8.675	10.825	10.2972	9.70833					3.75	6.06944	5.5	5.09444	6.925	4.42222			5.43333	4.39167	5.96667	7.89167	5.69444									3.75	8.02222	7.03889	8.26667	6.68889	6.70556			7.59722
		4	8.09167	9.31111	8.90556	11.4444	9.68056				7.875	8.675	10.425	10.8972	10.3417					4	5.30278	5.73333	6.06111	7.29167	4.22222			6.46667	5.19167	4.96667	7.79167	5.72778									4	8.58889	7.07222	7.76667	6.12222	7.77222			7.73056
		4.25	7.45833	9.44444	10.1056	11.7778	7.74722				8.40833	8.44167	11.025	11.4639	9.64167					4.25	6.46944	5.76667	6.36111	7.19167	3.82222			6.76667	4.89167	5.36667	7.75833	5.99444									4.25	7.52222	6.63889	8.43333	8.15556	8.73889			8.29722
		4.5	8.39167	8.37778	10.0056	11.9111	9.14722				8.70833	7.875	10.6583	10.5972	9.875					4.5	6.30278	6.26667	5.72778	6.55833	3.68889			6.36667	5.35833	5.53333	8.15833	5.62778									4.5	7.35556	7.07222	8.83333	6.78889	8.03889			8.76389
		4.75	8.19167	8.54444	10.2056	12.0111	9.74722				8.40833	8.44167	10.6917	10.8972	10.2083					4.75	6.83611	5.13333	6.06111	7.125	4.08889			6.36667	4.89167	5.03333	7.19167	5.72778									4.75	7.65556	6.63889	8.06667	6.65556	7.93889			8.56389
		5	8.025	9.07778	10.3389	11.5111	9.54722				9.10833	8.575	10.5583	10.4972	9.54167					5	6.10278	5.83333	6.12778	7.125	3.92222			6.66667	5.39167	5.53333	7.625	5.59444									5	8.15556	6.60556	8.3	7.15556	8.57222			8.59722
		5.25	6.925	8.17778	10.7056	11.1778	8.48056				8.975	7.475	10.1583	10.3639	9.90833					5.25	5.10278	6.26667	5.36111	6.425	3.42222			5.7	5.725	4.86667	7.55833	6.19444									5.25	8.32222	6.40556	8.73333	6.85556	8.37222			7.83056
		5.5	8.49167	8.31111	9.07222	13.2111	8.68056				7.975	7.34167	11.0583	10.5306	9.775					5.5	5.56944	5.76667	5.32778	7.89167	3.98889			6.53333	4.89167	6	7.09167	7.02778									5.5	7.68889	7.40556	8.13333	7.18889	8.13889			6.79722
		5.75	7.425	8.61111	9.63889	12.5111	9.14722				8.675	8.04167	10.1917	10.8639	10.375					5.75	5.76944	5.76667	5.49444	6.625	3.95556			6.66667	5.49167	5.36667	7.125	6.26111									5.75	7.58889	6.70556	8.46667	6.18889	7.97222			7.76389
		6	8.65833	8.37778	10.2389	12.3111	9.11389				9.04167	7.94167	10.725	11.0639	9.975					6	6.63611	6.4	6.06111	7.49167	3.85556			5.93333	4.99167	4.93333	7.95833	5.42778									6	7.75556	6.30556	9.23333	6.08889	7.67222			7.33056
		6.25	8.75833	8.57778	9.97222	12.2444	8.98056				9.175	8.14167	10.2583	10.5306	10.375					6.25	6.70278	6.26667	6.46111	6.725	3.88889			6.26667	5.35833	5.16667	7.65833	5.66111									6.25	7.88889	6.20556	8.9	7.22222	7.10556			7.36389
		6.5	7.95833	8.61111	10.7056	12.2111	9.61389				9.30833	7.675	9.525	10.8306	10.2083					6.5	6.06944	6.43333	5.09444	7.39167	3.48889			5.93333	5.35833	5.36667	7.49167	5.56111									6.5	6.65556	6.13889	9.4	6.72222	8.63889			7.33056
		6.75	7.59167	9.21111	10.2056	12.3778	9.54722				8.50833	7.275	10.3917	11.1639	9.34167					6.75	6.20278	6.86667	5.46111	6.59167	4.08889			6.53333	5.69167	5.43333	7.59167	6.26111									6.75	7.42222	6.40556	7.8	6.65556	7.53889			7.06389
		7	9.39167	6.91111	9.60556	12.1444	9.64722				8.90833	8.50833	10.625	10.5639	9.54167					7	6.40278	6.73333	5.92778	6.95833	3.65556			6.16667	5.15833	5.6	7.925	6.36111									7	7.72222	6.63889	8.4	7.65556	8.40556			8.03056
		7.25	8.09167	8.71111	9.17222	12.6444	9.61389				9.54167	8.90833	10.3583	11.1639	9.64167					7.25	5.66944	6.9	5.39444	7.45833	3.72222			6.53333	5.225	5.06667	8.29167	5.49444									7.25	7.55556	7.13889	8.26667	6.65556	8.47222			7.43056
		7.5	8.625	9.44444	8.37222	11.9778	8.81389				9.10833	8.575	11.025	10.6306	9.675					7.5	6.06944	6.83333	5.89444	7.29167	4.48889			6.33333	5.125	5.1	7.19167	6.29444									7.5	7.98889	6.93889	8.66667	6.98889	7.07222			7.53056
		7.75	7.525	8.31111	9.50556	11.1444	9.11389				9.24167	7.40833	10.0583	11.0972	9.775					7.75	6.60278	6.93333	5.72778	7.39167	3.95556			6.63333	4.825	4.9	7.65833	6.19444									7.75	7.65556	6.57222	8.53333	6.08889	9.17222			6.86389
		8	8.95833	8.27778	9.03889	11.8111	8.84722				8.975	7.70833	9.825	11.0306	9.875					8	5.96944	6.53333	5.76111	7.95833	3.15556			6.46667	5.325	5.76667	8.125	6.32778									8	7.88889	7.40556	9.13333	5.58889	8.90556			6.76389
		8.25	7.825	8.71111	10.2389	9.64444	8.64722				8.74167	8.64167	10.625	11.3972	10.675					8.25	5.50278	6.36667	6.49444	7.35833	4.05556			6.4	5.025	5.23333	7.425	5.76111									8.25	7.25556	6.90556	7.56667	6.82222	8.97222			7.19722
		8.5	8.75833	8.81111	9.60556	11.3778	8.68056				8.875	8.375	10.2917	11.0639	10.3417					8.5	6.00278	6.36667	6.86111	8.49167	3.72222			6.5	5.05833	5.03333	7.69167	6.29444									8.5	6.85556	6.83889	7.66667	6.38889	6.70556			7.06389
		8.75	7.525	8.47778	9.30556	11.1111	9.38056				8.80833	8.34167	10.2917	10.4972	10.7083					8.75	6.16944	6.66667	6.16111	6.89167	3.35556			6.33333	5.39167	5.23333	8.525	5.32778									8.75	7.62222	5.40556	7.53333	6.42222	8.30556			7.73056
		9	8.09167	9.74444	8.93889	12.1778	8.88056				8.64167	7.44167	10.7583	10.9306	10.5417					9	5.96944	6.73333	6.02778	7.75833	3.52222			6.56667	5.69167	4.6	8.35833	5.82778									9	6.85556	4.90556	7.56667	6.25556	8.23889			7.19722
		9.25	8.65833	8.47778	9.43889	11.9778	9.24722				8.40833	8.975	10.1583	11.1972	10.275					9.25	5.76944	6.23333	6.82778	7.25833	3.42222			5.76667	4.75833	4.83333	8.225	6.26111									9.25	8.22222	5.73889	8.76667	7.72222	8.07222			7.26389
		9.5	8.39167	8.41111	9.53889	11.4778	8.78056				8.84167	7.94167	10.325	11.4639	11.0083					9.5	5.96944	6.33333	5.82778	8.325	3.35556			5	5.025	4.66667	7.95833	6.02778									9.5	6.98889	6.07222	8.46667	8.28889	7.23889			7.26389
		9.75	8.625	8.54444	9.60556	12.4444	7.88056				8.34167	7.70833	10.125	11.2972	10.5083					9.75	6.46944	6.16667	5.69444	6.625	2.92222			5.86667	4.69167	4.86667	8.25833	5.79444									9.75	6.52222	5.93889	7.83333	6.85556	6.97222			7.19722
		10	8.65833	10.3111	10.2056	11.2111	7.94722				7.20833	8.90833	9.825	9.09722	10.8083					10	6.26944	3.46667	5.16111	5.55833	2.35556			5.83333	3.525	4.96667	9.29167	5.96111									10	7.02222	5.70556	8.46667	6.48889	6.30556			6.93056
		10.25	7.75833	8.81111	7.33889	10.0444	6.01389				5.74167	7.60833	7.025	7.76389	8.275					10.25	4.33611	5.2	4.32778	6.59167	0.955556			4.26667	3.09167	3.83333	6.69167	4.29444									10.25	4.52222	4.93889	6.6	4.65556	5.17222			5.06389
		10.5	5.35833	6.07778	3.90556	6.31111	2.84722				2.94167	6.04167	4.29167	5.23056	6.80833					10.5	2.53611	3.23333	4.06111	4.79167	0.488889			4.16667	1.65833	2.8	4.425	1.96111									10.5	2.68889	2.80556	3.96667	1.65556	4.93889			2.49722
		10.75	2.99167	5.67778	1.87222	3.97778	0.013889				2.40833	3.44167	0.858333	2.13056	1.475					10.75	2.06944	3.53333	2.06111	3.05833	-0.11111			2.43333	0.625	1.33333	1.85833	0.994444									10.75	2.18889	0.538889	2.73333	1.65556	2.87222			1.49722
		11	1.99167	2.21111	0.638889	-0.38889	-0.05278				1.775	1.80833	-0.90833	0.663889	0.808333					11	-0.39722	1.6	0.927778	3.59167	0.922222			1.2	1.225	0.466667	1.45833	-0.53889									11	2.05556	0.138889	1.36667	0.188889	1.33889			1.49722
		11.25	0.825	2.04444	-0.76111	-0.75556	-0.01944				1.40833	0.541667	-0.10833	-0.73611	0.275					11.25	0.502778	0.766667	0.761111	2.39167	0.488889			0.933333	0.858333	0.433333	0.858333	0.394444									11.25	1.12222	0.638889	0.533333	0.222222	1.53889			1.36389
		11.5	0.258333	0.544444	0.805556	-1.32222	-0.31944				0.475	0.075	-0.60833	0.530556	-0.925					11.5	0.269444	-0.03333	0.527778	1.99167	0.322222			0.8	0.858333	-0.5	0.358333	0.127778									11.5	1.05556	1.63889	1.2	-0.64444	1.70556			1.73056
		11.75	1.025	1.07778	0.138889	-0.85556	0.147222				-0.45833	-0.425	0.225	-0.63611	0.475					11.75	0.469444	0.666667	-0.77222	1.25833	-0.31111			-2.2e-14	-0.00833	-0.53333	-0.44167	0.294444									11.75	0.555556	1.20556	0.566667	0.822222	1.17222			1.83056
		12	1.39167	0.577778	0.072222	-1.42222	0.413889				-0.45833	-0.09167	-0.175	0.263889	-0.225					12	0.002778	-0.23333	1.36111	0.825	0.122222			0.866667	0.425	1.03333	0.258333	0.327778									12	0.422222	1.50556	1.13333	0.088889	-0.16111			1.73056
		12.25	1.05833	0.977778	0.438889	-2.12222	0.713889				0.508333	0.341667	0.291667	-0.00278	-0.35833					12.25	-0.59722	0.033333	1.36111	1.525	0.388889			1.1	0.725	0.6	0.291667	0.427778									12.25	-0.64444	0.572222	2.03333	0.922222	0.838889			0.530556
		12.5	0.658333	0.577778	0.038889	-1.18889	0.580556				0.541667	0.175	0.125	1.16389	0.041667					12.5	-0.79722	1.16667	1.46111	0.625	-0.31111			0.533333	0.058333	0.3	0.391667	0.127778									12.5	0.322222	1.07222	1.86667	-0.24444	0.538889			0.863889
		12.75	2.525	0.811111	0.072222	-0.05556	-0.28611				0.608333	0.241667	0.525	1.49722	-0.05833					12.75	-0.26389	1	0.261111	-0.375	-0.51111			-0.83333	0.491667	0.566667	0.291667	0.527778									12.75	-0.84444	1.17222	1.8	0.155556	0.305556			1.26389
		13	1.59167	1.17778	0.072222	-0.72222	0.213889				0.675	0.375	0.591667	1.19722	0.675					13	0.536111	0.166667	1.49444	-0.00833	-0.64444			-0.16667	-0.275	-0.56667	1.025	0.461111									13	0.655556	0.772222	2	0.322222	-0.36111			1.69722
		13.25	0.458333	0.744444	0.205556	-0.92222	0.180556				0.375	1.00833	0.325	0.963889	-0.45833					13.25	0.802778	1.36667	1.46111	1.29167	-1.37778			0.066667	0.158333	1.36667	1.15833	0.194444									13.25	1.48889	0.172222	0.666667	-0.34444	0.205556			0.763889
		13.5	2.49167	1.24444	0.872222	-1.48889	1.38056				0.541667	1.60833	0.258333	0.597222	-1.19167					13.5	-0.09722	0.9	0.561111	0.658333	-0.67778			0.033333	0.291667	0.6	0.958333	-0.40556									13.5	0.922222	0.972222	0.133333	1.65556	0.372222			1.29722
		13.75	0.525	1.17778	-0.56111	-0.25556	1.98056				-0.29167	2.54167	0.091667	0.430556	-0.45833					13.75	0.302778	0.866667	1.09444	0.758333	-0.97778			-0.03333	0.625	0.466667	0.558333	0.027778									13.75	0.888889	1.00556	1.7	0.122222	0.872222			0.097222
		14	1.425	0.511111	-1.22778	-1.05556	0.880556				0.008333	0.541667	0.025	-0.00278	-0.525					14	-0.16389	1.03333	2.16111	0.325	0.355556			0.533333	0.825	0.633333	0.991667	-0.27222									14	1.52222	1.20556	1.33333	0.388889	0.205556			0.530556
		14.25	2.29167	1.57778	-1.39444	-0.88889	1.11389				-0.025	1.175	0.391667	0.463889	0.275					14.25	0.502778	1	1.69444	-0.20833	0.222222			-0.2	0.825	0.9	1.55833	0.061111									14.25	1.18889	1.17222	1.93333	0.155556	1.23889			1.16389
		14.5	1.79167	1.17778	-0.36111	-2.55556	-0.11944				-0.35833	2.40833	0.258333	1.26389	0.008333					14.5	-0.16389	1.53333	1.56111	-0.60833	-0.47778			-0.13333	0.925	0.4	0.758333	0.094444									14.5	1.75556	0.505556	1	0.722222	2.47222			1.26389
		14.75	0.991667	0.911111	0.172222	-0.15556	1.14722				-0.825	0.875	0.525	0.563889	-0.19167					14.75	-0.56389	-0.4	1.16111	1.09167	0.588889			0.833333	0.391667	0.166667	1.05833	-0.50556									14.75	0.988889	-0.32778	1.33333	0.622222	0.305556			1.09722
		15	0.725	0.577778	-0.02778	-2.12222	-0.75278				0.408333	0.875	0.825	0.897222	0.308333					15	-0.23056	-1.9e-14	0.827778	0.558333	-0.87778			-0.16667	0.658333	0.333333	0.158333	-0.30556									15	1.45556	-0.49444	2.16667	1.08889	0.805556			2.16389
				SRD15-CCK1R										SRD15-CCK1R
					3.2 nM										10nM
		Time (min)	2018-08-31	9/5/2018A	9/5/2018B	2018-09-03	2018-09-04	2018-09-06	2018-09-07				2018-08-31	9/5/2018A	9/5/2018B	2018-09-03	2018-09-04	2018-09-06	2018-09-07
		0	3	4.16389	4.64167	3.01944	4.38333	4.70278	4.80278				2.35	3.125	2.44722	1.83333	5.11111	5.82778	1.00278
		0.25	6.26667	6.19722	6.775	7.91944	8.08333	8.00278	7.50278				4.15	7.525	7.88056	1.86667	7.31111	6.62778	3.00278
		0.5	7.83333	9.36389	8.075	11.9861	10.5167	12.6361	8.43611				7.01667	7.85833	9.94722	6.26667	10.8111	10.4944	5.13611
		0.75	9.43333	10.9306	10.275	12.9194	12.9167	14.2361	11.3694				7.95	9.725	10.0139	9.93333	11.2111	12.5278	7.70278
		1	12.1	11.7972	10.275	12.2194	14.95	11.2361	11.5694				7.85	10.1583	10.8472	11.5	14.0111	11.4944	9.70278
		1.25	13.5333	12.1972	10.5083	11.6194	13.3167	11.7361	12.1361				8.55	12.225	12.4139	12.6667	14.6444	11.0944	10.7028
		1.5	14.4	12.7639	12.075	11.6194	13.3833	13.5361	11.4694				9.61667	11.125	13.1472	14.0667	14.2444	12.0944	9.63611
		1.75	13	11.1639	11.9417	12.0528	13.7167	14.1028	11.2028				9.55	11.0583	13.9472	13.6333	13.9444	11.1944	9.93611
		2	13.4667	9.83056	13.1083	11.8528	13.9833	16.6694	12.2028				9.58333	10.3917	13.8472	14.9	14.6111	12.5278	10.8694
		2.25	14.5667	10.4972	13.875	10.2861	13.75	17.4361	13.4361				9.35	11.2917	13.4806	14.6	14.8778	11.4278	12.0694
		2.5	15.3	9.43056	11.775	13.2194	16.8833	15.8028	14.2361				9.21667	10.6583	12.1472	14.8333	15.2778	11.7944	11.9361
		2.75	15.5333	12.0639	12.1417	13.9194	15.3833	15.7694	13.9028				8.58333	9.85833	13.7806	15.1333	13.8778	10.9278	12.0694
		3	15.1333	12.4306	13.1083	13.2861	13.1167	17.4028	16.0028				9.35	10.1917	13.6139	13.7	11.0444	12.2278	12.4361
		3.25	15.9	11.8639	13.9083	15.6861	12.8833	16.9028	16.2361				9.58333	10.2917	13.4472	14.5333	13.0778	11.5611	11.5361
		3.5	16.7333	11.4972	13.1083	14.2194	16.0833	15.6028	15.3361				10.0833	10.425	13.4139	13.6667	13.6111	11.4611	12.3028
		3.75	18.2	13.0306	13.9083	12.2528	16.7833	16.2028	16.0361				10.8833	10.8583	13.4139	14.5667	15.3444	11.4611	13.7694
		4	18.4	12.9306	15.0417	12.6194	16.05	18.3694	15.0361				11.0167	12.125	14.4806	14.8	12.1778	11.8611	13.4694
		4.25	18	13.3639	14.5083	12.5861	14.1167	18.8028	15.2361				10.9833	11.2583	15.4472	14.1333	12.3444	10.8944	12.0361
		4.5	18.6	13.5972	13.8083	13.5861	14.3833	17.3028	13.9028				9.75	11.3583	14.6806	15.0333	12.3111	10.6611	12.5361
		4.75	17.5	13.3972	14.5083	12.6194	14.45	17.7694	15.5361				10.3167	9.29167	14.0472	15.4333	13.4444	10.8944	14.4028
		5	17.9667	14.5306	13.0083	12.0861	15.4167	17.7361	16.8028				10.95	10.6583	14.1139	14.9333	14.1111	11.1278	13.2694
		5.25	19.0667	13.1306	12.8417	14.1861	14.1833	17.5361	15.8028				11.5833	11.4583	12.7806	15.1667	14.4444	10.8278	14.0028
		5.5	19.7333	14.0972	12.775	14.1194	16.0167	17.6694	17.1694				12.1167	11.125	13.5806	14.8	14.2444	11.6944	12.8694
		5.75	19.3333	14.7306	13.775	14.7528	15.35	17.6694	13.2694				12.3833	12.6917	13.8806	14	13.8444	11.0944	13.6028
		6	19.0333	14.5639	13.8417	15.2194	15.6833	18.1694	15.2694				11.3833	12.525	14.0806	15.4	15.4444	11.8611	13.2028
		6.25	19.0333	16.0972	12.575	13.6861	16.1167	17.8028	15.7028				11.4167	12.725	13.8472	14.6667	15.7444	11.4611	13.0028
		6.5	19	14.5972	12.0417	14.3861	16.2167	17.6028	15.4028				11.45	13.3583	14.1806	15.9333	14.9778	11.9278	13.1361
		6.75	20.0667	14.8639	11.375	11.3528	14.35	18.3361	15.8361				11.35	14.0583	14.4472	14.4	14.3111	12.9611	12.9361
		7	20.9667	15.0972	12.0083	15.4861	15.4833	18.1694	16.9361				11.4167	13.4583	14.9139	14.7	15.4778	12.4278	12.4361
		7.25	20.3667	14.7972	12.3417	12.9528	13.95	18.8694	15.4028				11.7833	14.225	14.7472	14.9333	15.6444	13.3611	11.9028
		7.5	20.2333	15.9306	11.9083	15.0528	15.35	19.2694	15.5694				12.25	13.8917	14.1139	14.9667	15.2778	13.3278	12.6361
		7.75	19.7667	16.1639	11.975	15.3194	16.55	19.4028	16.3028				12.3833	12.925	13.1472	14.6	14.6444	12.6278	12.9028
		8	19.3	16.3972	11.6417	13.9194	15.2167	18.2694	16.9361				12.45	12.825	13.7806	14.4333	15.2111	12.9278	12.3694
		8.25	21	14.9306	11.5417	15.2194	14.65	18.3028	15.1361				12.95	12.8917	13.6806	14	14.4111	13.4611	12.5694
		8.5	20.1333	12.8972	12.475	14.4861	16.0167	18.0361	15.9028				12.1833	14.2583	13.5139	14.5667	14.9778	12.9944	13.3694
		8.75	20.7333	14.1972	12.875	14.5861	14.5167	18.3361	16.4694				12.6833	11.3583	12.6139	14.5667	14.4444	13.6278	11.7694
		9	20.7333	13.1639	11.9417	16.4194	14.5167	17.9028	14.8694				12.2167	13.525	13.2806	14.3333	13.9444	13.6944	12.2028
		9.25	20.8667	16.5639	11.175	17.4861	13.85	17.6361	17.3361				12.55	13.425	13.9472	14.0333	14.5444	13.9611	12.6028
		9.5	21.1667	14.9639	12.8417	14.3861	14.05	17.7694	17.6694				12.55	12.9583	13.1806	13.5667	14.2778	15.0611	12.4028
		9.75	21.1	17.9639	11.1417	16.3194	14.5167	17.1361	16.5361				12.5833	13.1917	14.2139	13.6333	15.0111	13.7944	12.6361
		10	16.9	14.0306	11.1083	17.2528	11.15	13.5694	16.9694				13.85	12.425	12.8139	13.6667	8.71111	11.2944	12.2694
		10.25	18.7667	16.1306	10.9083	16.5528	9.91667	13.1028	15.1028				12.6833	9.65833	10.7139	12.2	8.61111	13.3278	10.2694
		10.5	18.4667	16.3306	8.20833	12.2861	10.85	16.1028	14.8028				11.5833	8.79167	10.9139	10.4	7.67778	10.7278	9.53611
		10.75	16.4667	15.3972	9.40833	12.3861	9.38333	14.0694	13.1028				10.45	7.025	9.11389	8.9	6.54444	11.2278	8.66944
		11	15.3333	14.1972	8.70833	9.71944	8.38333	11.8028	13.8694				11.3167	8.225	8.51389	7.83333	6.57778	10.0278	6.33611
		11.25	13.8667	12.5306	7.575	11.0861	8.38333	10.0361	11.6694				9.45	7.425	8.08056	7.6	6.74444	9.59444	5.93611
		11.5	12.5333	12.8639	7.875	9.68611	9.71667	9.80278	11.1028				8.95	7.09167	7.81389	8.66667	5.84444	8.69444	7.13611
		11.75	13.4	11.9306	7.875	7.35278	9.61667	8.86944	10.7694				7.51667	6.225	7.28056	7.33333	5.67778	9.82778	5.10278
		12	13.1667	11.0639	7.14167	6.21944	6.08333	7.73611	9.33611				7.31667	7.09167	6.91389	6.63333	5.51111	9.02778	5.30278
		12.25	11.8	11.1306	5.575	6.55278	4.71667	5.90278	9.56944				7.85	6.79167	6.01389	6.8	5.57778	7.09444	5.40278
		12.5	11.2667	9.46389	5.34167	6.08611	3.28333	7.06944	9.23611				7.75	7.49167	5.08056	7.16667	4.51111	6.82778	5.06944
		12.75	11.5333	10.0306	5.44167	4.45278	4.88333	6.30278	8.90278				6.91667	6.59167	4.61389	5.4	4.54444	7.16111	4.26944
		13	11.2333	9.13056	4.475	3.91944	3.18333	6.63611	8.13611				6.35	6.09167	4.41389	5	4.14444	6.59444	4.33611
		13.25	10.3667	8.66389	5.275	3.21944	4.05	5.36944	7.00278				6.35	5.89167	4.58056	3.5	3.74444	6.86111	3.53611
		13.5	9.23333	9.63056	4.34167	1.91944	2.48333	4.80278	6.96944				5.88333	4.89167	5.14722	4.53333	3.74444	6.72778	3.16944
		13.75	8.73333	8.19722	4.34167	2.38611	1.18333	4.93611	5.56944				6.01667	4.225	4.81389	4.8	2.97778	6.29444	3.26944
		14	8.66667	8.19722	4.34167	1.71944	1.28333	5.83611	7.03611				6.01667	5.05833	4.11389	4.16667	3.07778	5.72778	3.20278
		14.25	8.8	7.23056	2.775	0.819444	0.45	4.96944	6.66944				5.95	4.25833	3.88056	3.86667	2.87778	5.79444	2.96944
		14.5	7.4	7.59722	3.60833	1.01944	1.15	4.40278	5.70278				5.55	4.89167	3.04722	3.23333	2.71111	6.06111	2.63611
		14.75	8.06667	7.26389	2.40833	0.552778	0.05	3.83611	5.06944				5.58333	4.29167	3.48056	3.76667	3.64444	5.19444	3.50278
		15	7.6	7.56389	1.975	0.419444	-0.283333	4.50278	4.66944				5.71667	4.425	3.21389	2.96667	2.87778	4.82778	2.70278
				SRD15-CCK1R		with 10 µM GppNHp							SRD15-CCK1R		with 10 µM GppNHp
					3.2 nM									10 nM
		Time (min)	2024-01-11	2024-01-12	2024-01-15	1/16/2024A	1/16/2024B					2024-01-11	2024-01-12	2024-01-15	1/16/2024A	1/16/2024B
		0	1.35278	4.275	-0.08611	-0.825	7.79444					3.60833	4.23889	-0.23333	0.147222	2.31667
		0.25	2.75278	6.54167	3.18056	0.875	7.46111					7.54167	5.67222	2.36667	1.91389	6.81667
		0.5	5.65278	7.44167	6.11389	2.975	10.8611					7.775	8.03889	5.6	3.98056	9.08333
		0.75	6.65278	9.475	9.41389	6.74167	11.8611					10.475	8.93889	7.1	6.38056	10.5833
		1	9.51944	12.3417	12.5139	8.40833	10.0611					12.3417	13.0722	9.63333	9.11389	12.7167
		1.25	10.7528	12.4083	12.5472	11.3417	11.2611					12.075	14.7056	11.3	9.64722	12.85
		1.5	12.3528	12.775	14.9472	12.8417	11.9278					11.775	16.0722	14	10.6139	12.35
		1.75	13.5528	12.6083	13.4806	12.2417	11.9278					12.6083	15.6722	13.6	10.8139	12.9167
		2	14.3194	12.7083	14.4806	12.575	11.3611					13.0417	15.6389	14.1667	9.71389	12.7167
		2.25	11.3861	13.1083	14.4472	12.7417	12.6611					13.1083	14.9056	14.7667	11.2806	12.8833
		2.5	11.7194	12.375	14.9472	12.1083	11.7611					12.7083	16.4722	13.8333	11.1806	12.5167
		2.75	11.8861	14.475	13.8806	13.7083	12.4278					14.1417	15.1056	14.4	11.3472	12.05
		3	12.6194	13.0417	13.9472	10.9417	11.6278					13.375	15.5056	14.5	10.1806	10.9833
		3.25	12.7194	13.5417	14.5139	13.075	13.2611					12.875	14.7389	13.4	11.5806	11.95
		3.5	12.6194	13.875	15.4806	11.375	11.5944					13.875	15.5389	13.8333	11.6806	12.2833
		3.75	13.9528	13.975	14.2472	12.7417	12.2278					13.975	14.7722	15.0333	9.68056	12.3167
		4	13.1194	13.4083	14.8806	12.1417	12.0611					13.4083	14.5389	15.3	9.74722	11.9167
		4.25	12.6194	13.8083	15.5139	12.4417	10.8278					13.8083	15.6722	13.8	9.08056	11.8167
		4.5	11.9194	13.4083	14.4472	11.9083	11.1611					13.4083	15.1722	13.1333	11.2139	12.6167
		4.75	14.1528	12.375	14.9806	11.8417	11.5944					12.375	15.2389	13.8333	10.9139	12.35
		5	13.4528	15.0083	15.7472	13.1083	11.3278					15.0083	14.8056	14.6	9.98056	12.55
		5.25	12.9194	14.175	15.9472	12.975	11.5944					14.175	15.7056	15.0333	10.2806	10.85
		5.5	11.8528	13.575	15.8139	10.875	11.4611					13.575	15.9389	14.5667	10.4806	10.5167
		5.75	12.7861	13.375	16.1472	12.7417	12.2944					13.375	14.9722	14.4	11.0472	11.0833
		6	12.6528	13.3417	14.3472	12.2417	12.0278					13.3417	15.5056	14.8667	9.64722	11.7833
		6.25	12.7861	12.2417	15.1472	11.975	12.9944					12.2417	14.5722	15.5667	10.3806	11.55
		6.5	13.8528	12.6083	14.7139	10.9083	10.5611					12.6083	15.0722	14.4667	10.1472	11.5833
		6.75	12.8194	13.5083	15.4139	11.775	11.8944					13.5083	13.5389	15.3333	10.2806	10.65
		7	13.7528	13.7083	15.5472	11.1417	12.6278					13.7083	15.1722	14.4333	9.81389	11.4167
		7.25	13.9194	13.175	15.4139	12.8417	13.2611					13.175	15.4389	15.6667	11.1806	12.2833
		7.5	13.0528	13.375	15.9472	13.7417	11.5944					13.375	14.1056	14.2667	10.2806	12.0167
		7.75	12.4528	12.775	14.7139	11.675	12.2611					12.775	14.5389	15.2667	10.9139	11.3167
		8	11.6861	12.0083	16.4806	12.7083	11.6278					12.0083	14.6056	13.9	9.64722	10.4833
		8.25	13.7861	12.475	14.4139	11.175	12.2278					12.475	13.9056	14.1667	10.0472	11.2167
		8.5	11.4528	12.275	15.3806	13.7083	12.1278					12.275	16.1722	15.8667	9.48056	11.4167
		8.75	12.7528	11.3417	15.4472	13.475	11.9944					11.3417	14.1722	15.6333	9.28056	10.5833
		9	12.9861	13.3083	16.6806	11.6083	11.3611					13.3083	14.6389	15.3333	9.04722	11.1167
		9.25	14.1528	11.8417	15.0806	12.4083	11.2944					11.8417	14.3056	14.8	9.28056	10.65
		9.5	12.3194	12.5083	16.3139	13.175	13.0944					12.5083	13.6056	13.1	8.81389	11.7167
		9.75	12.5861	11.6083	15.5472	13.5417	13.8944					11.6083	14.1056	13.7667	11.1139	11.5167
		10	10.7861	6.875	16.5472	11.6083	11.8611					8.875	14.9389	11.4333	11.3139	10.95
		10.25	12.1861	6.64167	13.1139	9.84167	6.22778					7.64167	12.2722	8.3	8.78056	8.91667
		10.5	10.4528	5.64167	9.78056	7.54167	4.82778					7.64167	8.47222	5.76667	8.81389	5.68333
		10.75	6.91944	4.975	10.8139	4.34167	4.12778					7.64167	7.83889	5.36667	6.21389	3.75
		11	6.71944	2.74167	5.34722	3.175	2.82778					5.075	4.70556	3.06667	3.31389	2.91667
		11.25	3.45278	1.675	4.78056	2.075	1.86111					3.675	3.90556	0.966667	1.88056	4.38333
		11.5	2.35278	0.908333	3.74722	1.10833	2.82778					2.575	2.77222	1.56667	2.24722	3.81667
		11.75	1.15278	1.44167	3.44722	0.675	1.66111					2.10833	0.338889	1.7	1.78056	3.21667
		12	2.38611	0.241667	3.01389	1.74167	1.56111					0.575	0.038889	2.36667	2.28056	3.25
		12.25	2.21944	1.275	3.44722	2.14167	3.22778					1.275	0.405556	1.13333	1.41389	3.25
		12.5	1.25278	1.40833	2.68056	0.975	3.02778					1.40833	2.13889	2.6	1.08056	2.81667
		12.75	1.91944	0.575	3.38056	1.50833	2.82778					0.575	1.77222	1.53333	1.68056	2.98333
		13	2.15278	0.375	1.31389	2.675	0.927778					0.375	1.87222	0.9	0.713889	3.41667
		13.25	3.11944	1.10833	2.21389	1.04167	3.92778					1.10833	1.17222	1.33333	0.813889	2.38333
		13.5	1.61944	0.275	2.44722	-0.125	3.59444					0.275	0.972222	0.766667	1.11389	4.55
		13.75	0.519444	1.375	2.98056	1.375	1.59444					1.375	0.238889	1.83333	1.14722	2.88333
		14	3.41944	-0.75833	2.21389	0.975	1.26111					-0.75833	0.872222	1.23333	2.74722	1.58333
		14.25	0.519444	0.441667	2.64722	-0.025	1.19444					0.441667	2.00556	1.66667	0.713889	1.05
		14.5	2.41944	1.34167	0.847222	0.975	1.12778					1.34167	0.672222	2.26667	0.980556	1.08333
		14.75	1.98611	0.441667	2.04722	1.50833	1.86111					0.441667	1.13889	2.5	0.847222	1.81667
		15	1.41944	1.80833	1.94722	0.341667	1.92778					1.80833	1.03889	1.93333	0.913889	1.91667
[truncated: 33 more columns]

## Sheet: Figure 6
Figure 6
Fluorescence quenching studies
			CCK1R WT						CCK1R WT							CCK1R(Y140A)					CCK1R (Y140A)						CCK1R(sterol 7M)				CCK1R (sterol 7M)						SRD15-CCK1R				SRD15-CCK1R								CCK2R WT
				without GppNHp						with 10 uM GppNHp						without GppNHp					with 10 uM GppNHp						without GppNHp				with 10 uM GppNHp						without GppNHp				with 10 uM GppNHp								without GppNHp
	KI (mM)	2021-04-15	4/16/2021A	4/16/2021B	2021-04-26	2022-04-22		2021-04-15	4/16/2021A	4/16/2021B	2021-04-26	2022-04-22			KI (mM)	2022-02-15	2022-04-22	2022-04-25		2022-02-15	2022-04-22	2022-04-25			KI (mM)	2022-02-15	2022-04-22	2022-04-25		2022-02-15	2022-04-22	2022-04-25			KI (mM)	2021-04-15	4/16/2021A	4/16/2021B	2021-04-26		2021-04-15	2021-04-16	4/16/2021B	2021-04-26			KI (mM)	2021-04-26	2021-04-30
	0	1	1	1	1	0		1	1	1	1	1			0	1	1	1		1	1	1			0	1	1	1		1	1	1			0	1	1	1	1		1	1	1	1			0	1	1
	25	1.36666	1.46657	1.30925	1.35769	1.27676		1.14362	1.19901	1.21509	1.04997	1.09018			25	1.19007	1.17239	1.26147		1.00964	1.07013	1.06623			25	1.04468	1.02618	1.07768		1.16576	1.14603	1.21109			25	1.02861	1.09462	1.11864	1.0696		1.04974	1.13638	1.08332	1.10461			25	1.03655	0.574445
	50	1.46599	1.50253	1.45888	1.39688	1.42602		1.20562	1.27624	1.10107	1.06219	1.12231			50	1.20882	1.33585	1.42918		1.00316	1.03372	0.979398			50	1.12503	1.1462	1.11074		1.2498	1.29275	1.37634			50	1.0334	1.20607	1.30368	1.11272		1.14596	1.18295	1.18655	1.17634			50	1.12911	1.16466
	75	1.69265	1.56046	1.65662	1.71449	1.76648		1.20736	1.46301	1.15575	1.0957	1.2386			75	1.25802	1.26706	1.49927		1.09779	1.10958	1.10328			75	1.04534	1.09158	1.18239		1.44324	1.41895	1.46443			75	1.0822	1.2022	1.3111	1.18258		1.25397	1.32289	1.2713	1.40713			75	1.19667	1.16724
	100	1.74089	1.66908	1.76957	1.92932	1.92575		1.32892	1.52023	1.33609	1.14268	1.29872			100	1.40736	1.42917	1.60437		1.05492	1.14403	1.27003			100	1.16991	1.18218	1.25317		1.38875	1.48188	1.53059			100	1.07015	1.30967	1.35148	1.28068		1.34609	1.32008	1.48724	1.49248			100	1.25994	1.22566
	125	1.98552	2.04372	1.89728	2.04906	1.91262		1.42866	1.59847	1.43274	1.17526	1.33564			125	1.44778	1.41217	1.59715		1.09634	1.27635	1.339			125	1.22721	1.28149	1.24697		1.5243	1.5208	1.79295			125	1.15562	1.27052	1.43128	1.29739		1.32439	1.37597	1.60164	1.57084			125	1.28228	1.27983
	150	1.99154	2.21591	2.00147	2.1264	1.99814		1.43578	1.76851	1.56306	1.24771	1.33268			150	1.4141	1.47653	1.66916		1.21053	1.29661	1.34703			150	1.22502	1.28614	1.32751		1.54085	1.62622	1.67408			150	1.15753	1.34519	1.52732	1.37754		1.43897	1.53378	1.75016	1.58696			150	1.24466	0.861057
	175	2.00929	2.55474	2.27359	2.35555	2.0763		1.41615	1.88231	1.67707	1.28808	1.42239			175	1.48173	1.48901	1.70612		1.23556	1.30242	1.37403			175	1.30028	1.37975	1.33821		1.54729	1.71	1.6885			175	1.20572	1.49772	1.6249	1.12384		1.42742	1.76251	1.85643	1.56565			175	1.36485	1.48108
	200	1.96053	2.6458	2.50236	2.29212	2.20439		1.49676	1.94845	1.72978	1.30553	1.44152			200	1.53357	1.57801	1.74027		1.30533	1.35186	1.44769			200	1.31311	1.4006	1.39738		1.63928	1.86754	1.9437			200	1.24572	1.54173	1.74035	1.40298		1.49877	1.90175	1.81067	1.64607			200	1.42274	1.47835
	225	2.06096	2.80303	2.83673	2.53135	2.04807		1.54225	1.98912	1.84452	1.3668	1.51039			225	1.6193	1.61304	1.78404		1.2878	1.45177	1.52841			225	1.38127	1.46837	1.38875		1.51366	1.82855	1.8421			225	1.34136	1.46687	1.74044	1.25235		1.71898	1.91689	1.95599	1.81329			225	1.4483	1.49849
	250	2.24272	2.90727	3.02431	2.6761	2.14382		1.6105	2.00071	1.98946	1.41332	1.55733			250	1.75164	1.7906	1.88646		1.34854	1.47396	1.70869			250	1.45016	1.49941	1.48422		1.71662	1.87518	1.87704			250	1.31525	1.60806	1.80162	1.53086		1.50715	1.98576	2.06646	1.87372			250	1.54033	1.53778
[truncated: 13 more columns]

## Sheet: Figure 7A-D
	Figure 7A CCK1R WT Gq-conformation
	Time (min)	Vehicle							CCK -11							CCK -10							CCK -9							CCK -8							CCK -7							CCK -6
	Experimental date	17082021	20082021	06252021	0728	21112022	24112022	29112022	17082021	20082021	06252021	0728	21112022	24112022	29112022	17082021	20082021	06252021	0728	21112022	24112022	29112022	17082021	20082021	06252021	0728	21112022	24112022	29112022	17082021	20082021	06252021	0728	21112022	24112022	29112022	17082021	20082021	06252021	0728	21112022	24112022	29112022	17082021	24112022	29112022
	0	0	-1.4456e-19	-2.89121e-19	-0.000317958	0	0	0	0.000904583	0.00199283	-0.00333754	-0.000442375	-0.000472667	0.00266633	-0.000466875	-0.00181333	0.00157921	-0.00135596	-0.000289083	0.00183446	0.000185875	0.000564333	0.00123717	0.00253017	-0.00180592	0.000361417	0.00109721	-0.0016495	0.000629833	0.00185767	0.00151696	-0.00152117	-0.00143071	0.00201704	-0.000329625	-0.00136912	0.00332304	0.00163071	-0.00180879	-0.000360458	0.00325746	0.00117517	-0.000439833	-0.00013625	0.000492208	0.00105142
	0.25	0	-1.4456e-19	-1.4456e-19	-0.000548625	-1.4456e-19	0	0	-0.00189642	0.0016245	0.00140646	4.89583e-05	0.000924333	0.000657	-0.000461208	-0.002917	0.00169654	-0.000739625	-0.00087875	0.00171279	0.000399208	-0.000433667	-2.15e-05	-0.000286833	0.00120708	-0.000938917	2.62083e-05	0.00180283	-0.0003435	0.00247567	0.00105663	0.0022905	-0.00115737	0.000157375	0.000683042	0.00134721	0.00114938	-0.00101696	0.00213321	-0.000499792	0.00108346	0.00202117	0.0008705	-0.00129892	0.00183787	0.00141408
	0.5	1.4456e-19	0	-1.4456e-19	-0.000633625	0	-1.4456e-19	-1.4456e-19	0.00144158	-0.000996167	-0.000468875	-0.000920375	-0.00129733	-0.00165633	-0.000141875	0.003138	0.000589542	-0.000540625	-0.000149417	-0.000395542	-0.00132646	-0.000571667	0.000510167	7.18333e-05	-0.000108917	-0.000402583	-9.84583e-05	-0.0036865	-0.0002505	0.002992	0.000263625	-0.000590167	0.000197292	0.00195204	-0.000684292	-0.000600792	0.00202804	-8.7625e-05	0.00130721	0.000997208	0.000787125	-0.0021585	0.0007195	-0.00147258	0.000448208	-0.000101917
	0.75	0	7.22801e-20	0	2.70833e-06	0	0	0	-6.40833e-05	0.00192217	-0.000923542	0.00118196	0.00133833	-0.00151867	-0.00124854	0.00221867	-0.000485125	-0.00106529	0.000267917	-0.000561542	0.000695208	-0.00152333	0.0022235	0.000172833	-0.000373583	-0.000373917	-0.00224946	0.0010455	-0.0029465	-0.000334	0.000341958	0.0004495	0.00134863	-0.000423958	-0.000610958	-0.00118479	0.00198104	0.000825375	-0.00190246	0.000852875	-0.00117988	-0.0004755	-0.0040875	-0.00115725	-0.00104313	-0.00237258
	1	0	0	0	0.000395375	0	0	0	-0.000202083	-0.000278167	-1.72083e-05	0.000102625	0.000348333	-0.000224667	0.000178125	-0.00142033	0.000321208	0.000637375	0.000171917	-0.000324542	-0.00103779	0.00119667	0.000498167	-2.55e-05	-0.00102192	0.000784083	0.00110654	0.000417167	-0.000435833	-0.00169133	-0.00221704	-0.000137833	-1.27083e-05	-0.000672958	0.00144071	5.55417e-05	-0.00236562	-0.00101729	-0.000159792	0.00187954	0.00203679	-0.000817167	-0.000450833	0.00089975	-0.000196125	-0.00024025
	1.25	0	0	0	0.000692042	0	0	0	-0.000343083	-0.000615833	0.00165246	0.000366625	-0.00229767	-0.00107833	0.00237779	0.00139667	-0.00174379	0.000353375	-0.00015875	-0.00181488	-0.000128458	0.00105767	-0.00176717	-0.000600833	0.00223375	-0.00028325	-0.000502458	0.000903833	0.00249983	0.000153	-0.000451375	7.16667e-06	0.00122996	-0.000909958	4.8375e-05	0.00171821	-0.00180996	0.000220375	-8.0125e-05	0.000582875	-0.00180654	-0.000354833	0.0003585	0.00124175	-0.00146246	0.00106908
	1.5	-7.22801e-20	0	2.89121e-19	-9.09583e-05	-1.4456e-19	0	0	0.000358917	-0.00160317	0.000300125	-0.00149304	0.00027	0.001238	-0.00166254	-0.001019	-0.000320792	0.00108404	-0.000395417	0.000743458	0.000387542	-0.00124367	-0.00211317	-0.000497167	-0.000990583	0.00013675	0.000213208	0.000277833	-0.00120483	-0.00339133	-0.000189375	-0.000644167	-0.000151042	-0.000287958	0.000257375	-0.00271079	-0.00303996	-0.00107729	0.00144021	0.000458875	-0.000298875	-0.0002915	0.000442833	0.00071075	-0.00148946	-0.00231758
	1.75	-2.89121e-19	-2.89121e-19	0	0.000501042	2.89121e-19	0	2.89121e-19	-0.000199417	-0.00204617	0.00138812	0.00115563	0.00118667	-8.33333e-05	0.00142512	0.000416333	-0.00163679	0.00162671	0.00143158	-0.00119421	0.000824875	0.000953667	-0.000567167	-0.0013645	0.000860083	0.000716417	0.000407208	0.000888833	0.0020515	-0.00206167	-0.000321375	0.000146167	-2.40417e-05	-0.00183163	-0.000804625	0.00274454	-0.00126596	0.000522708	-0.000929458	-0.00391113	-0.00387954	0.000901167	0.00258683	0.00121275	0.00141287	0.00149775
	2.3	5.78241e-19	-5.78241e-19	5.78241e-19	-0.000591292	-5.78241e-19	-5.78241e-19	0	0.00419658	0.000387833	-0.000194875	-0.000912042	-0.00505867	-0.003503	-0.00533088	-0.003937	6.8875e-05	0.00140571	-8.34167e-05	-0.00570588	-0.00334612	-0.00334533	-0.00384183	-0.00471283	7.40833e-05	-0.00163658	-0.00269479	-0.0008875	-0.00585117	-0.0116213	-0.00979971	-0.00250483	-0.00388837	-0.00843629	-0.00272762	-0.00911246	-0.032105	-0.00970196	-0.00908079	-0.00934146	-0.0224925	-0.00504983	-0.0242888	-0.0143282	-0.0103198	-0.0488323
	CCK/Vehicle added
	2.55	0	1.15648e-18	1.15648e-18	-0.000176958	0	0	0	0.00347658	0.00314883	0.00153779	-0.000383708	-0.001277	-0.000772667	-0.00535354	-0.001436	0.00139088	0.00136171	-0.000142083	-0.00189221	-0.00119546	-0.00405133	-0.0044065	-0.0018835	-0.00126725	-0.00162492	-0.00342413	-0.00150983	-0.00418283	-0.0176827	-0.0112537	-0.00594783	-0.00483804	-0.00941063	-0.00435163	-0.0123241	-0.0449376	-0.0232193	-0.0184725	-0.0160101	-0.0284795	-0.0146992	-0.0383072	-0.0345652	-0.0249121	-0.0640556
	2.8	-1.15648e-18	1.15648e-18	0	0.000188042	0	0	5.78241e-19	0.00453592	-0.00133383	0.00186679	0.000304625	0.000815	-0.000819	-0.00265454	0.000584667	-0.00120012	0.000854375	-8.54167e-05	-0.00142588	6.2875e-05	-0.00218133	-0.0079115	-0.00326283	-0.00192392	-0.00186358	-0.00266146	-0.0003945	-0.0046845	-0.0250683	-0.0182387	-0.0075285	-0.00705271	-0.0101173	-0.00857562	-0.0169688	-0.0542953	-0.0372846	-0.0280568	-0.0196698	-0.0355849	-0.0266888	-0.0481848	-0.0535489	-0.0399651	-0.0725509
	3.05	5.78241e-19	0	0	-6.29167e-06	-1.15648e-18	-1.15648e-18	-1.15648e-18	0.000938583	0.000814167	0.00463879	-0.000609042	-0.000348	0.000116333	-0.00339654	-0.003039	-6.2125e-05	0.00252837	-0.00015275	-0.00288221	0.00127554	-0.00240333	-0.0107352	-0.00465617	-0.00401292	-0.00315692	-0.00200546	-0.0012865	-0.0064925	-0.0317603	-0.0214107	-0.0117562	-0.00739904	-0.0155426	-0.00927396	-0.0206205	-0.0660273	-0.0433796	-0.0365681	-0.0233628	-0.0448995	-0.0314962	-0.0551358	-0.0635339	-0.0480905	-0.0779103
	3.3	0	0	0	-0.000570625	1.15648e-18	-1.15648e-18	1.15648e-18	0.00265392	-0.000127833	0.00243346	0.000341625	-0.000576667	-0.002328	-0.00224288	-0.00233667	0.000978542	0.00233938	-5.74167e-05	-0.00257321	0.000926208	-0.000682	-0.0134832	-0.00513717	-0.00382158	-0.00347158	-0.00268746	-0.0033915	-0.0028925	-0.0355677	-0.024106	-0.0164398	-0.00964871	-0.0139213	-0.0106443	-0.0211378	-0.0718353	-0.049746	-0.0464875	-0.0269981	-0.0497909	-0.0364345	-0.0577912	-0.0715879	-0.0535188	-0.0783163
	3.55	-1.15648e-18	-1.15648e-18	1.15648e-18	0.000142708	-1.15648e-18	0	0	0.000700917	0.0002455	0.00400946	5.59583e-05	0.000974	0.00017	-0.00249888	-0.00415	0.00114188	0.00238304	-0.00039175	-0.00259821	-0.00108779	-0.00135233	-0.0114102	-0.00649483	-0.00327592	-0.00485625	-0.00267346	-0.00171717	-0.00401183	-0.0389533	-0.027537	-0.0180972	-0.012124	-0.0176846	-0.0124016	-0.0258338	-0.0731093	-0.0549143	-0.0502468	-0.0294005	-0.0552762	-0.0402765	-0.0620372	-0.0743876	-0.0594065	-0.0840702
	3.8	-1.15648e-18	0	0	-0.00142129	-1.15648e-18	0	0	0.00115258	-0.000927833	0.00555879	-0.00105371	-0.000132333	0.00134333	-0.00144887	-0.00367367	-0.00171012	0.00302704	-0.00066475	-0.00268421	0.000695208	-0.001766	-0.0134312	-0.0070035	-0.00560958	-0.00481892	-0.00401146	-0.00301083	-0.00159717	-0.040676	-0.0302677	-0.0194112	-0.0121227	-0.0191256	-0.015006	-0.0276655	-0.0754733	-0.058262	-0.0553765	-0.0318491	-0.0566745	-0.0422578	-0.0602018	-0.0774852	-0.0613861	-0.0865406
	4.05	0	-1.15648e-18	0	-0.000225292	-1.15648e-18	1.15648e-18	-1.15648e-18	0.00090425	-0.000292167	0.00427712	0.000220625	0.001381	0.00232133	-0.00238854	-0.00565333	0.000581542	0.00220638	-0.000606083	-0.00189088	0.000587208	-0.00478433	-0.0151242	-0.0060045	-0.00698825	-0.00540825	-0.00172679	-0.0018695	-0.00698917	-0.0422207	-0.0308944	-0.0231378	-0.0134787	-0.0199146	-0.0161386	-0.0302815	-0.07664	-0.0603896	-0.0593868	-0.0328461	-0.0574162	-0.0434098	-0.0648648	-0.0808516	-0.0634101	-0.0887702
	4.3	1.15648e-18	-1.15648e-18	-2.31296e-18	-0.000348958	0	0	1.15648e-18	0.00053425	-0.00112417	0.00481012	0.000192292	0.000487333	-0.00131233	-0.000792875	-0.005173	-0.00239812	0.00373638	6.85833e-05	-0.00113721	-0.000285458	-0.00186933	-0.0165942	-0.0098165	-0.00613758	-0.00423392	-0.00406446	-0.0040085	-0.0067865	-0.045439	-0.0321307	-0.0246862	-0.013997	-0.0204486	-0.0178286	-0.0316891	-0.0805036	-0.062838	-0.0617951	-0.0339778	-0.0596955	-0.0478595	-0.0636502	-0.0820872	-0.0664651	-0.0875616
	4.55	0	0	0	-0.00184796	-1.15648e-18	0	-1.15648e-18	0.00128758	-0.000772167	0.00718912	-0.000791375	-0.000918333	-0.00193767	-7.55417e-05	-0.00697367	-0.00114146	0.00374571	-0.00148908	-0.00332088	-0.000666792	0.000656667	-0.0179412	-0.00715017	-0.00686725	-0.00588492	-0.00425279	-0.0045185	-0.00512883	-0.0461813	-0.03503	-0.0257945	-0.015627	-0.024055	-0.0212186	-0.0309911	-0.0818376	-0.063967	-0.0660218	-0.0363691	-0.0614679	-0.0467292	-0.0647925	-0.0845269	-0.0670841	-0.0873199
	4.8	0	-1.15648e-18	0	-0.000423292	1.15648e-18	-1.15648e-18	1.15648e-18	-0.00094775	-0.000284833	0.00799979	-0.000404375	0.00110367	0.00142	-0.00247554	-0.00779433	-0.000163458	0.00431804	-0.000790083	-0.00138688	0.000507542	-0.002404	-0.0189998	-0.00934783	-0.00556292	-0.00532492	-0.00386179	-0.0013775	-0.00785617	-0.0486503	-0.036246	-0.0255785	-0.0166837	-0.0264263	-0.0172663	-0.0356055	-0.0839573	-0.0675586	-0.0658605	-0.0368948	-0.0622655	-0.0463342	-0.0697802	-0.0850449	-0.0681795	-0.0907449
	5.05	1.15648e-18	-1.15648e-18	-2.31296e-18	-0.00157529	0	0	0	0.00165992	-0.00303217	0.00518212	-0.00125171	-0.002593	-0.000355333	0.00172212	-0.00551933	-0.000477458	0.00335771	-0.00112942	-0.00623388	0.000510875	0.00282267	-0.0179882	-0.0101862	-0.00613725	-0.00564758	-0.00672946	-0.0041755	-0.00386717	-0.048387	-0.0374047	-0.0289512	-0.0156974	-0.0276266	-0.0204146	-0.0317161	-0.0830203	-0.0677173	-0.0677998	-0.0377268	-0.0661905	-0.0497455	-0.0640708	-0.0881672	-0.0710855	-0.0869296
	5.3	0	0	2.31296e-18	-0.000223292	0	-1.15648e-18	1.15648e-18	0.00496525	-0.00223817	0.00758512	-0.000526042	2.53333e-05	0.000887333	-0.000685542	-0.00449967	-0.000823458	0.00346471	-0.00136208	-0.00203221	0.00187987	-0.00213567	-0.0168428	-0.0089795	-0.00725858	-0.00599658	-0.00594213	-0.00297217	-0.00884517	-0.0482737	-0.0360294	-0.0289058	-0.0170054	-0.0266803	-0.0215173	-0.0377061	-0.0812676	-0.068854	-0.0700665	-0.0379135	-0.0638492	-0.0529315	-0.0703455	-0.0872486	-0.0720488	-0.0906646
	5.55	-1.15648e-18	2.31296e-18	0	-0.00243162	0	1.15648e-18	2.31296e-18	0.00195525	0.000525167	0.00759812	-0.00286771	0.00113733	-0.00154867	0.000325792	-0.007803	-0.00159812	0.00464237	-0.00180408	-0.00305588	-0.00168446	-0.00245133	-0.0180852	-0.0114642	-0.00758458	-0.00828658	-0.00719179	-0.00530117	-0.0071135	-0.050039	-0.038224	-0.0316822	-0.0196007	-0.027949	-0.0244336	-0.0353591	-0.0827646	-0.0686923	-0.0713448	-0.0404365	-0.0660389	-0.0527918	-0.0690628	-0.0886472	-0.0747858	-0.0910089
	5.8	-2.31296e-18	-2.31296e-18	0	-0.00160362	-2.31296e-18	-2.31296e-18	0	0.00315092	-0.00144417	0.00931379	-0.000805042	0.001495	6.13333e-05	-0.00169621	-0.006564	-0.00138446	0.00173104	-0.00134608	-0.00195921	0.000360542	-0.000933	-0.0194278	-0.0111758	-0.00933325	-0.00760092	-0.00534146	-0.00362683	-0.0074525	-0.0501547	-0.0397007	-0.0309915	-0.019201	-0.0273916	-0.0229866	-0.0370775	-0.0835843	-0.0693163	-0.0732581	-0.0410335	-0.0664459	-0.0522865	-0.0694892	-0.0882382	-0.0713415	-0.0927736
	6.05	-2.31296e-18	-2.31296e-18	-2.31296e-18	-0.00138662	0	0	0	3.825e-05	-0.000266833	0.00851846	-0.000648375	-0.00182233	0.001341	-0.00100887	-0.00758067	-0.000642125	0.00563004	-0.00118608	-0.00214554	0.000697542	-0.00110767	-0.0214235	-0.00973383	-0.00894858	-0.00707858	-0.00909279	-0.00520617	-0.00829183	-0.0521203	-0.041524	-0.0309875	-0.0196697	-0.0296286	-0.025676	-0.0381195	-0.086996	-0.0705316	-0.0740468	-0.0410308	-0.0701005	-0.0517258	-0.0710068	-0.0892109	-0.0751168	-0.0909079
	6.3	0	2.31296e-18	-2.31296e-18	-0.00103962	0	2.31296e-18	2.31296e-18	-0.00130042	-0.00158683	0.00951046	-0.000917042	-0.000736667	0.000908	0.000172458	-0.00681233	-0.00169012	0.00445137	-0.00222642	-0.00222421	0.00106854	-0.001378	-0.0211488	-0.0101505	-0.00822258	-0.00710525	-0.00474579	-0.00439017	-0.0075015	-0.0537637	-0.042005	-0.0329145	-0.0193034	-0.0273693	-0.0256296	-0.0384068	-0.0875263	-0.072517	-0.0744098	-0.0412578	-0.0671869	-0.0517145	-0.0724565	-0.0900242	-0.0759848	-0.0917256
	6.55	0	2.31296e-18	-2.31296e-18	-0.00107962	0	0	-2.31296e-18	-0.00262075	-0.000148833	0.00892312	-0.000930708	-0.000585	-0.001504	0.00181012	-0.00808867	-0.00248046	0.00460138	-0.000861083	-0.000952875	-0.000205792	0.000464667	-0.0225375	-0.0132162	-0.00988892	-0.00880525	-0.00520079	-0.00447117	-0.00626483	-0.0540487	-0.0415364	-0.0319818	-0.0186254	-0.029871	-0.024977	-0.0377695	-0.0872873	-0.0737526	-0.0759458	-0.0422658	-0.0666552	-0.0543148	-0.0686128	-0.0924516	-0.0746805	-0.0909826
	6.8	0	0	0	-0.000576292	2.31296e-18	2.31296e-18	-2.31296e-18	0.00143325	-0.0017395	0.00794179	-0.000182042	0.000268667	-0.000351333	-0.000244208	-0.00756067	-0.00206746	0.00247871	-0.000907417	-0.00233554	-0.000841125	-0.000972	-0.0184292	-0.0122245	-0.00999592	-0.00819058	-0.00718246	-0.00518217	-0.00801917	-0.052008	-0.0431894	-0.0353225	-0.0188657	-0.0314193	-0.026496	-0.0390065	-0.089648	-0.0731846	-0.0759921	-0.0418875	-0.0701509	-0.0534242	-0.0705222	-0.0947876	-0.0764188	-0.0919866
	7.05	-2.31296e-18	2.31296e-18	-2.31296e-18	-0.000342625	-2.31296e-18	2.31296e-18	-2.31296e-18	0.000408583	-0.00237117	0.0102165	-0.00111504	-0.000359667	-0.002166	-0.00148588	-0.009357	-0.00209146	0.00553837	-0.00199608	-0.00649188	-0.00235779	-0.000100333	-0.0231405	-0.0128672	-0.00954625	-0.00695525	-0.00849879	-0.0055345	-0.0087625	-0.0552197	-0.0451747	-0.0333758	-0.020311	-0.035637	-0.0277483	-0.0410915	-0.0889716	-0.075359	-0.0771095	-0.0426101	-0.0720215	-0.0585458	-0.0739132	-0.0932376	-0.0813348	-0.0930633
	7.3	-2.31296e-18	0	0	-0.000379292	2.31296e-18	-2.31296e-18	-2.31296e-18	-0.00268808	-0.00143617	0.0111985	-0.000770708	0.00132133	-0.00222267	-0.00104221	-0.010207	-0.00224246	0.00376204	-0.00132708	-0.000185542	0.000157542	0.000409667	-0.0236758	-0.0130025	-0.0119699	-0.00752358	-0.00647713	-0.0035385	-0.00906417	-0.0548097	-0.0436624	-0.0358995	-0.0200104	-0.032149	-0.0265136	-0.0395971	-0.0919583	-0.0742886	-0.0776918	-0.0427618	-0.0677029	-0.0562422	-0.0729488	-0.0934622	-0.0798908	-0.0921809
	7.55	0	0	2.31296e-18	-0.00122229	2.31296e-18	2.31296e-18	2.31296e-18	0.000867917	0.000381167	0.00920879	-0.00106571	0.000516667	-0.001086	0.00194346	-0.00712267	-0.00181179	0.00469638	-0.00193642	-0.00135421	-0.000396125	-8.33333e-06	-0.0219402	-0.0127405	-0.0121482	-0.00788458	-0.00796913	-0.00699183	-0.0113945	-0.0560413	-0.04349	-0.0377948	-0.0212747	-0.0331656	-0.0258806	-0.0401441	-0.0899266	-0.073521	-0.0774281	-0.0442008	-0.0716415	-0.0537355	-0.0723582	-0.0939986	-0.0786758	-0.0941296
	7.8	2.31296e-18	-2.31296e-18	0	3.2375e-05	2.31296e-18	0	2.31296e-18	0.00070625	-0.000146833	0.0107318	-0.000169708	0.00131367	-0.002412	-0.00112821	-0.007329	-6.87917e-05	0.00354404	-0.00041075	-0.000520542	-0.00228846	-0.00195767	-0.0211585	-0.0116365	-0.0111659	-0.00668492	-0.00644346	-0.00718517	-0.00973883	-0.0545013	-0.04257	-0.0380925	-0.020375	-0.030119	-0.028999	-0.0408251	-0.0883333	-0.0735813	-0.0773845	-0.0436908	-0.0701105	-0.0569995	-0.0731952	-0.0936506	-0.0802161	-0.0937689
	8.05	-2.31296e-18	-2.31296e-18	-2.31296e-18	-0.00134262	0	-2.31296e-18	-2.31296e-18	0.00131658	-0.000860167	0.0115105	-0.000683042	-0.002468	0.001974	0.00106079	-0.00702133	-0.00311246	0.00598037	-0.00138175	-0.00327254	0.00169688	-0.00213267	-0.0215705	-0.0137335	-0.0117182	-0.00732758	-0.00898479	-0.00217117	-0.0098515	-0.0561383	-0.0450737	-0.0368795	-0.02124	-0.0364606	-0.0248326	-0.0404718	-0.089878	-0.0756303	-0.0783991	-0.0447398	-0.0727552	-0.0551605	-0.0723208	-0.0946822	-0.0785415	-0.0939779
	8.3	2.31296e-18	-2.31296e-18	-2.31296e-18	-0.000829958	0	-2.31296e-18	-2.31296e-18	-0.00202742	-0.000525833	0.0113415	-0.000819042	-0.001369	0.000248333	-0.00126188	-0.00812967	-0.00169612	0.00678437	-0.00127142	-0.00183921	0.000807208	-0.00294767	-0.0217785	-0.0135465	-0.0116513	-0.00744192	-0.00798313	-0.0067795	-0.0110552	-0.0568017	-0.043392	-0.0360792	-0.0214834	-0.0338156	-0.0270783	-0.0426331	-0.0902136	-0.0751606	-0.0784788	-0.0452925	-0.0739725	-0.0582322	-0.0738885	-0.0936779	-0.0791311	-0.0937159
	8.55	2.31296e-18	0	0	-0.00130962	0	0	0	-0.00142342	-0.00189683	0.0115305	-0.00225904	0.00229567	-0.00187767	-4.62083e-05	-0.00792233	-0.000933792	0.00467138	-0.00225808	-0.00266588	-0.000711458	0.000273333	-0.0249452	-0.0140978	-0.0131092	-0.00838292	-0.00702079	-0.0081355	-0.0101928	-0.0558957	-0.0459687	-0.0384748	-0.0215234	-0.034647	-0.0309116	-0.0413641	-0.0910256	-0.0768226	-0.0794891	-0.0454581	-0.0723305	-0.0592185	-0.0732708	-0.0946159	-0.0817675	-0.0922209
	8.8	0	-2.31296e-18	4.62593e-18	-0.00161629	0	-2.31296e-18	0	-0.000420417	0.0004625	0.0138855	-0.000724708	0.001139	0.000299	0.00290979	-0.00753333	-0.00145146	0.00586404	-0.00166408	-0.00158821	0.00204088	0.000879333	-0.0248968	-0.0129942	-0.0107466	-0.00766692	-0.00499513	-0.00542117	-0.00992083	-0.0576553	-0.043235	-0.0378635	-0.02178	-0.034169	-0.0291843	-0.0406385	-0.0941526	-0.0751726	-0.0782865	-0.0456781	-0.0722492	-0.0582715	-0.0717675	-0.0960852	-0.0788045	-0.0926613
	9.05	2.31296e-18	0	-2.31296e-18	-0.000415625	-2.31296e-18	-2.31296e-18	-2.31296e-18	0.00088525	-0.00116183	0.00926779	-0.000663708	-0.000708333	0.000814	-0.000295542	-0.007308	-0.00347079	0.00194604	-0.000474417	-0.00172588	0.00161321	-0.000252667	-0.0220355	-0.0149535	-0.0146872	-0.00861658	-0.00672813	-0.0048855	-0.0137592	-0.0586503	-0.046735	-0.0408442	-0.021779	-0.034393	-0.0286786	-0.0433375	-0.0906703	-0.077545	-0.0830538	-0.0450645	-0.0732149	-0.0574405	-0.0756575	-0.0952602	-0.0796521	-0.0962376
	9.3	2.31296e-18	0	-4.62593e-18	3.90417e-05	2.31296e-18	-2.31296e-18	0	-7.44167e-05	0.000274833	0.0125185	-0.000206375	-0.000959333	0.000367667	0.000792792	-0.0104823	-0.00164446	0.00712037	-0.00197542	-0.00444388	-0.000390792	-0.000686667	-0.0228112	-0.0127052	-0.0113389	-0.00740692	-0.00969713	-0.0049565	-0.0101082	-0.0578857	-0.0459174	-0.0395715	-0.0222077	-0.037501	-0.0295043	-0.0420495	-0.091653	-0.075128	-0.0824948	-0.0455835	-0.0747722	-0.0596218	-0.0729932	-0.0944072	-0.0811355	-0.0937469
	9.55	0	-2.31296e-18	4.62593e-18	-0.000212292	-2.31296e-18	-2.31296e-18	-2.31296e-18	0.000587917	-0.00112917	0.0134331	0.000260958	-0.000573667	-0.000988333	0.000731125	-0.0082	-0.00274579	0.00691604	-0.00090075	-0.00460954	-0.000189792	-0.00162	-0.0251772	-0.0131472	-0.0125002	-0.00823358	-0.00905246	-0.0058835	-0.0103008	-0.060854	-0.0470604	-0.0390565	-0.0215834	-0.037066	-0.0314716	-0.0430955	-0.091117	-0.0756823	-0.0790785	-0.0461405	-0.0756559	-0.0615955	-0.0754662	-0.0970992	-0.0846121	-0.0943506
	9.8	-2.31296e-18	-2.31296e-18	-4.62593e-18	-0.000581625	0	0	0	-0.00290675	0.0019685	0.0144851	-0.000503042	-0.00237933	7.7e-05	-0.000138208	-0.00890567	-0.000477458	0.00782804	-0.00165908	-0.00557688	-0.00118712	-3.83333e-05	-0.0255588	-0.0135182	-0.0117219	-0.00825125	-0.0115801	-0.00548017	-0.0120058	-0.06086	-0.047009	-0.0367845	-0.0221044	-0.0364196	-0.0271816	-0.0443491	-0.0949776	-0.0756343	-0.0794891	-0.0468188	-0.0766389	-0.0578785	-0.0763715	-0.0939752	-0.0812308	-0.0936936
	10.05	0	0	4.62593e-18	0.000198042	2.31296e-18	0	0	-0.00101442	-0.0010095	0.0161878	-0.000672375	0.000921	-0.00109967	0.00207579	-0.00773133	-0.00269479	0.00637037	-0.00204075	-0.00181654	0.000785208	0.00200533	-0.0243038	-0.0138712	-0.0116196	-0.00793125	-0.00701013	-0.0075225	-0.00971283	-0.0599327	-0.0473304	-0.0399172	-0.0216717	-0.035873	-0.0291293	-0.0411858	-0.0927776	-0.076382	-0.0800675	-0.0473331	-0.0732492	-0.0600298	-0.0724485	-0.0978399	-0.0809188	-0.0899559
	10.3	-2.31296e-18	-2.31296e-18	4.62593e-18	-0.00124796	4.62593e-18	0	2.31296e-18	0.00212292	-0.00101583	0.0142991	-0.00146104	-6.2e-05	6e-06	-0.000819542	-0.00619733	-0.00249146	0.00660138	-0.00132475	-0.00308721	0.000501875	-0.002743	-0.0242898	-0.0152598	-0.0132089	-0.00934025	-0.00935713	-0.00691583	-0.0133758	-0.05903	-0.0477917	-0.0408082	-0.0227184	-0.036498	-0.0311033	-0.0451605	-0.0931383	-0.0799666	-0.0805321	-0.0483901	-0.0730639	-0.0599182	-0.0779762	-0.0970186	-0.0826085	-0.0956522
	10.55	-2.31296e-18	2.31296e-18	-4.62593e-18	-0.000990958	4.62593e-18	0	2.31296e-18	-0.000658083	-0.000623167	0.0147521	-0.00136637	0.001588	-0.000369667	0.000495125	-0.00807367	-0.00148679	0.00818038	-0.00210408	-0.000539542	0.00152588	0.000651	-0.0256335	-0.0159378	-0.0135529	-0.00878958	-0.00594713	-0.0077485	-0.0125088	-0.060683	-0.0504064	-0.0407628	-0.0240447	-0.0327393	-0.0291843	-0.0447975	-0.092482	-0.0769066	-0.0810775	-0.0480595	-0.0693772	-0.0610652	-0.0733405	-0.0969566	-0.0808398	-0.0943942
	10.8	2.31296e-18	0	-4.62593e-18	-0.00124162	4.62593e-18	2.31296e-18	2.31296e-18	-0.000286417	-0.000696833	0.0170021	-0.00163337	0.000398667	-0.000321667	-0.00128121	-0.00902533	-0.00213479	0.00901104	-0.00263908	-0.000854208	0.000719875	-0.000584	-0.0268932	-0.0151225	-0.0112276	-0.0104639	-0.00834546	-0.00639017	-0.0127545	-0.0609533	-0.04884	-0.0393565	-0.0243357	-0.034314	-0.0318886	-0.0450865	-0.0942643	-0.0801366	-0.0803385	-0.0483268	-0.0721752	-0.0610025	-0.0743938	-0.0956246	-0.0831691	-0.0941392
	11.05	2.31296e-18	4.62593e-18	4.62593e-18	-0.00111062	4.62593e-18	0	2.31296e-18	0.000375583	-0.00103483	0.0160411	-0.000257375	0.00152433	-0.00253533	-0.00167787	-0.00798	-0.00293079	0.00745638	-0.00128442	-0.00161254	-0.00136746	-0.000215333	-0.0253515	-0.0149342	-0.0140392	-0.00894792	-0.00689479	-0.0078415	-0.0132925	-0.0617863	-0.0472127	-0.0415588	-0.0232307	-0.0369176	-0.03187	-0.0441571	-0.094012	-0.076839	-0.0831721	-0.0480698	-0.0745009	-0.0611592	-0.0763402	-0.0974229	-0.0843628	-0.0931893
	11.3	2.31296e-18	0	-4.62593e-18	0.000269375	4.62593e-18	0	0	-0.000686083	-4.95e-05	0.0154625	-0.00156337	-0.000573667	-0.00194067	0.00119879	-0.009058	-0.00183146	0.00851837	-0.00172542	-0.00467554	4.65417e-05	-0.000108667	-0.0249832	-0.0146542	-0.0139036	-0.00893425	-0.0106895	-0.0079285	-0.0124762	-0.059899	-0.0482917	-0.0430825	-0.022952	-0.0400963	-0.0317943	-0.0431498	-0.0961056	-0.078876	-0.0811258	-0.0480001	-0.0750345	-0.0605405	-0.0760658	-0.0969786	-0.0819921	-0.0949663
	11.55	2.31296e-18	-4.62593e-18	-4.62593e-18	-0.000418625	4.62593e-18	-2.31296e-18	0	-0.00239908	-0.0007935	0.0136898	-0.000735042	0.000488667	-0.00305867	-0.00216554	-0.00792833	-0.00269379	0.00613271	-0.00127042	-0.000101208	-0.000891792	-0.00232167	-0.0244672	-0.0157642	-0.0167049	-0.00909192	-0.00741746	-0.00964083	-0.0136085	-0.0613043	-0.047896	-0.0431432	-0.0237	-0.0376756	-0.0342933	-0.0460615	-0.0949426	-0.0774843	-0.0836421	-0.0489481	-0.0753225	-0.0617508	-0.0763745	-0.0962372	-0.0827705	-0.0944349
	11.8	2.31296e-18	4.62593e-18	0	-0.000860292	0	0	0	0.00157858	-0.000422833	0.0158391	-0.00134271	0.000983333	-0.000843333	-0.00266288	-0.00537633	-0.00264712	0.00660504	-0.00186742	-0.00266421	0.000975208	-0.00207233	-0.0252722	-0.0156918	-0.0146269	-0.00995625	-0.00890913	-0.0043685	-0.0138542	-0.0615743	-0.048073	-0.0430662	-0.0242684	-0.037512	-0.0317853	-0.0481981	-0.092227	-0.077341	-0.0839968	-0.0489731	-0.0762512	-0.0617045	-0.0773062	-0.0962572	-0.0831748	-0.0937519
	12.05	0	0	4.62593e-18	-0.00169862	4.62593e-18	-2.31296e-18	0	-0.00332275	-0.00304317	0.0159108	-0.00175937	0.00118233	0.000690333	0.000841125	-0.009602	-0.00386979	0.00832237	-0.00118508	0.000455125	-0.000578125	-0.001848	-0.0281448	-0.0166405	-0.0165609	-0.0123222	-0.00673846	-0.00706883	-0.0154888	-0.0630983	-0.0514067	-0.0444835	-0.035002	-0.0369886	-0.0316	-0.0450618	-0.096347	-0.0797246	-0.0844021	-0.0610581	-0.0716212	-0.0637592	-0.0759892	-0.0974676	-0.0852991	-0.0931599
	GTP added
	12.63	4.62593e-18	0	-4.62593e-18	-0.00112262	-4.62593e-18	2.31296e-18	0	-0.00467808	-0.0013735	0.0211481	-0.00145171	-0.000377333	-0.00291133	-0.00300454	-0.0131767	-0.00415246	0.0114054	-0.00186442	-0.00754621	-0.00500013	-0.005118	-0.0302675	-0.0192382	-0.0186126	-0.0144969	-0.0137208	-0.0115875	-0.0200438	-0.0700687	-0.054275	-0.0513618	-0.0431344	-0.0476026	-0.038852	-0.0525455	-0.105561	-0.083147	-0.0920208	-0.0715465	-0.0843499	-0.0701982	-0.0860258	-0.100374	-0.0895275	-0.106416
	12.88	-4.62593e-18	4.62593e-18	0	-0.00141162	4.62593e-18	-4.62593e-18	-4.62593e-18	-0.00376675	-0.0007365	0.0186175	-0.00144671	-0.00121033	-0.00131267	-0.000988875	-0.01566	-0.00402612	0.00834738	-0.00305775	-0.00625254	-0.00204412	-0.002878	-0.0376702	-0.0222398	-0.0222939	-0.0187142	-0.0168381	-0.0120565	-0.0215078	-0.0759843	-0.0586204	-0.0567258	-0.0515014	-0.0495273	-0.0423756	-0.0569731	-0.112648	-0.0899573	-0.0997768	-0.0815601	-0.0903549	-0.0728295	-0.0896208	-0.109176	-0.0959951	-0.11005
	13.13	-4.62593e-18	-4.62593e-18	4.62593e-18	-0.00213762	-4.62593e-18	4.62593e-18	-4.62593e-18	-0.00409408	-0.00394483	0.0176568	-0.00250004	-0.00262633	-0.000272667	-0.00292221	-0.0150087	-0.00878279	0.00825338	-0.00418375	-0.00468521	-0.000868792	-0.00584233	-0.0416158	-0.0272528	-0.0222916	-0.0211269	-0.0182095	-0.0133355	-0.0280368	-0.0811207	-0.064045	-0.0614392	-0.0574984	-0.0536583	-0.0462386	-0.0593748	-0.118946	-0.0970296	-0.105579	-0.0893751	-0.0945015	-0.0771448	-0.0977455	-0.118127	-0.101974	-0.11717
	13.38	-4.62593e-18	4.62593e-18	4.62593e-18	-0.00140729	4.62593e-18	-4.62593e-18	0	-0.00867308	-0.0038995	0.0186778	-0.000945042	-0.00556567	-0.00371233	-0.00666354	-0.0140747	-0.00511279	0.00720904	-0.00381675	-0.00622154	-0.00444413	-0.00746133	-0.0422205	-0.0270882	-0.0240739	-0.0236506	-0.0202391	-0.0170952	-0.0266358	-0.086518	-0.0652044	-0.0681595	-0.0626327	-0.0579343	-0.0475083	-0.0645235	-0.124806	-0.100763	-0.110667	-0.0943791	-0.0999039	-0.0852828	-0.100032	-0.121364	-0.111975	-0.121439
	13.63	4.62593e-18	-4.62593e-18	4.62593e-18	-0.00482862	-4.62593e-18	-4.62593e-18	4.62593e-18	-0.00624242	-0.00464117	0.0180865	-0.00295937	-0.003653	-0.00292	-0.00158354	-0.01445	-0.00667112	0.00389271	-0.00612975	-0.00789488	-0.00293079	-0.005647	-0.0427562	-0.0244712	-0.0292069	-0.0277032	-0.0159101	-0.0167935	-0.0243335	-0.088233	-0.0692987	-0.0739135	-0.0664377	-0.055695	-0.049946	-0.0653741	-0.129715	-0.103333	-0.116729	-0.0999911	-0.100068	-0.0848145	-0.0990372	-0.124265	-0.113237	-0.123185
	13.88	4.62593e-18	0	-4.62593e-18	-0.00574429	0	4.62593e-18	4.62593e-18	-0.00921742	-0.0030065	0.0192755	-0.00609304	-0.00233167	-0.00393367	-0.00269021	-0.0182487	-0.00795579	0.00351904	-0.00874542	-0.00679054	-0.00356579	-0.00585233	-0.0449738	-0.0282192	-0.0278752	-0.0309699	-0.0188375	-0.0164375	-0.0264295	-0.0904197	-0.068919	-0.0748798	-0.0704407	-0.060071	-0.0526813	-0.0636515	-0.134161	-0.104414	-0.11741	-0.103826	-0.103263	-0.0886078	-0.102185	-0.127247	-0.115656	-0.12358
	14.13	4.62593e-18	-4.62593e-18	4.62593e-18	-0.00374062	0	-4.62593e-18	0	-0.00889408	-0.00654117	0.0157088	-0.00319504	-0.00350267	-0.004564	-0.00468188	-0.0188217	-0.00878846	0.00699171	-0.00677808	-0.00671088	-0.00713979	-0.009517	-0.0470172	-0.0290908	-0.0285106	-0.0303466	-0.0207021	-0.0229152	-0.0238352	-0.092877	-0.0707324	-0.0776835	-0.07084	-0.060083	-0.055555	-0.0669725	-0.13473	-0.108041	-0.120339	-0.103733	-0.104144	-0.0954622	-0.1063	-0.130171	-0.122756	-0.128422
	14.38	0	-4.62593e-18	0	-0.00289829	0	0	4.62593e-18	-0.00857242	-0.0034175	0.0161965	-0.00390071	-0.00466167	-0.00319167	-0.00387387	-0.0183247	-0.00872379	0.00879871	-0.00851108	-0.00858921	-0.00214946	-0.00573233	-0.0507435	-0.0289835	-0.0312923	-0.0324322	-0.0217988	-0.0179482	-0.0264072	-0.0954577	-0.0727677	-0.0790965	-0.0722197	-0.0620466	-0.0538616	-0.0692525	-0.137303	-0.109685	-0.120299	-0.106178	-0.107418	-0.0936458	-0.106339	-0.132965	-0.120067	-0.130321
	14.63	4.62593e-18	-4.62593e-18	-4.62593e-18	-0.00388563	0	-4.62593e-18	4.62593e-18	-0.00741108	-0.00617183	0.0186255	-0.00466037	-0.006208	-0.00228533	-0.00588821	-0.0166157	-0.0115798	0.00610804	-0.00811975	-0.00915954	-0.00397079	-0.00675233	-0.0468075	-0.0304465	-0.0312743	-0.0335989	-0.0218075	-0.0177552	-0.0264372	-0.092179	-0.071769	-0.0773055	-0.0733544	-0.063375	-0.0539636	-0.0680461	-0.135563	-0.109809	-0.120293	-0.107302	-0.107246	-0.0911968	-0.106605	-0.136012	-0.122203	-0.132909
	14.88	0	-4.62593e-18	0	-0.00493262	4.62593e-18	4.62593e-18	0	-0.0107407	-0.00448817	0.0170361	-0.00545837	-0.00491967	-0.002888	-0.00332088	-0.018987	-0.00857846	0.00336438	-0.00903508	-0.00739521	-0.00373746	-0.00816633	-0.0485615	-0.0290082	-0.0338139	-0.0357589	-0.0200405	-0.0182212	-0.0284202	-0.097526	-0.0740557	-0.0814925	-0.0754507	-0.0594816	-0.0532606	-0.0691698	-0.140486	-0.11087	-0.123381	-0.109556	-0.106184	-0.0928242	-0.108135	-0.135841	-0.122486	-0.133204
	15.13	4.62593e-18	-4.62593e-18	-4.62593e-18	-0.00610962	-4.62593e-18	4.62593e-18	-4.62593e-18	-0.00877142	-0.00905117	0.0195631	-0.00563137	-0.00671933	-0.00400533	-0.00669221	-0.0198963	-0.0129231	0.00134937	-0.00946508	-0.00700354	-0.00609079	-0.009557	-0.0479508	-0.0322582	-0.0327412	-0.0369106	-0.0196495	-0.0196135	-0.0278582	-0.0958257	-0.074779	-0.0802768	-0.0762117	-0.0607976	-0.0531203	-0.0719515	-0.13857	-0.112657	-0.124784	-0.111024	-0.109013	-0.0937125	-0.107073	-0.138689	-0.123936	-0.134667
	15.38	4.62593e-18	4.62593e-18	0	-0.00522829	4.62593e-18	4.62593e-18	-4.62593e-18	-0.00782675	-0.0077765	0.00837112	-0.00581737	-0.00501667	-0.00698067	-0.00396988	-0.020952	-0.0104588	0.00424904	-0.00874108	-0.00917321	-0.00751912	-0.006125	-0.0519388	-0.0289948	-0.0360372	-0.0373369	-0.0186635	-0.0204545	-0.0287868	-0.0973097	-0.074327	-0.0853865	-0.076352	-0.063474	-0.0564683	-0.0699441	-0.139484	-0.111354	-0.126923	-0.110019	-0.107414	-0.0959708	-0.109111	-0.13797	-0.125492	-0.133562
	15.63	4.62593e-18	-4.62593e-18	4.62593e-18	-0.00679096	4.62593e-18	4.62593e-18	0	-0.00912242	-0.00775283	0.0233321	-0.00780904	-0.00549133	-0.005265	-0.00240488	-0.0177557	-0.0100488	0.00735737	-0.0111117	-0.00946588	-0.00650813	-0.005941	-0.0478268	-0.0306035	-0.0332139	-0.0381469	-0.0197651	-0.0208278	-0.0266338	-0.0971147	-0.075221	-0.0824788	-0.0785334	-0.0624523	-0.0595563	-0.0682091	-0.139922	-0.113398	-0.122724	-0.112828	-0.107688	-0.0977592	-0.111084	-0.136272	-0.129721	-0.135323
	15.88	-4.62593e-18	4.62593e-18	0	-0.00621462	4.62593e-18	0	4.62593e-18	-0.00741075	-0.0055315	0.0154078	-0.00604471	-0.00826533	-0.007919	-0.00666388	-0.0193847	-0.0103771	0.00415704	-0.0103687	-0.0123629	-0.00766779	-0.00880067	-0.0514112	-0.0297078	-0.0376769	-0.0371476	-0.0257611	-0.0203345	-0.0256895	-0.0991267	-0.077132	-0.0863052	-0.0783937	-0.0650983	-0.0561203	-0.0703451	-0.140195	-0.113645	-0.127189	-0.112659	-0.110667	-0.0992442	-0.108994	-0.137213	-0.12694	-0.135518
	16.13	-4.62593e-18	4.62593e-18	0	-0.00791696	0	0	4.62593e-18	-0.00918075	-0.0058185	0.0157425	-0.00609004	-0.00434367	-0.00482433	-0.00630154	-0.02076	-0.0107511	0.00426638	-0.0118097	-0.00962654	-0.00328413	-0.00908067	-0.0508665	-0.0328388	-0.0359392	-0.0397449	-0.0215451	-0.0157182	-0.0264655	-0.0990217	-0.0748917	-0.0859372	-0.0782527	-0.063824	-0.057357	-0.0721961	-0.142774	-0.114546	-0.126473	-0.113714	-0.111289	-0.0962805	-0.109998	-0.13838	-0.126441	-0.13836
	16.38	-4.62593e-18	0	4.62593e-18	-0.00727696	-4.62593e-18	-4.62593e-18	4.62593e-18	-0.00752308	-0.00774283	0.0164865	-0.00663137	-0.00822	-0.00840333	-0.00365654	-0.01758	-0.0144115	0.00511038	-0.0118057	-0.0107519	-0.00596179	-0.00584133	-0.0486165	-0.0334048	-0.0375159	-0.0399016	-0.0249261	-0.0208968	-0.0256675	-0.09814	-0.0775634	-0.0845182	-0.078287	-0.0671516	-0.057876	-0.0685855	-0.138331	-0.115642	-0.126541	-0.114845	-0.114162	-0.0994068	-0.109434	-0.141343	-0.13089	-0.13584
	16.63	-4.62593e-18	4.62593e-18	0	-0.00641696	4.62593e-18	-4.62593e-18	4.62593e-18	-0.00731908	-0.0096085	0.0156568	-0.00697304	-0.00768767	-0.00840833	-0.00560521	-0.0196893	-0.0143925	0.00295138	-0.0109514	-0.0106115	-0.00948279	-0.00792233	-0.0498358	-0.0323688	-0.0354732	-0.0410786	-0.0242468	-0.0196808	-0.0264545	-0.100797	-0.0776217	-0.0859532	-0.0786437	-0.0646506	-0.0587893	-0.0706571	-0.142252	-0.115906	-0.126064	-0.113826	-0.113548	-0.10107	-0.110086	-0.141	-0.130423	-0.137191
	16.88	-4.62593e-18	0	4.62593e-18	-0.00846262	-4.62593e-18	4.62593e-18	0	-0.00914075	-0.00677817	0.0173941	-0.00787971	-0.00893933	-0.00274633	-0.00527821	-0.021681	-0.0110195	0.00596037	-0.0136098	-0.00990154	-0.00480413	-0.009177	-0.0506915	-0.0307585	-0.0373852	-0.0414126	-0.0246851	-0.0182738	-0.0257505	-0.101419	-0.0768117	-0.0851288	-0.079966	-0.0679463	-0.0552843	-0.0720731	-0.143134	-0.112	-0.127242	-0.116603	-0.113769	-0.0961338	-0.110395	-0.138957	-0.128875	-0.137454
	17.13	-4.62593e-18	-4.62593e-18	-4.62593e-18	-0.00861929	4.62593e-18	4.62593e-18	4.62593e-18	-0.00856875	-0.00772983	0.0172998	-0.00815204	-0.00875433	-0.00886233	-0.00782487	-0.0215513	-0.0119048	0.00703571	-0.0134554	-0.0119245	-0.00664012	-0.00768233	-0.0528298	-0.0330165	-0.0360929	-0.0427066	-0.0239718	-0.0206198	-0.0289262	-0.102734	-0.0773357	-0.0873252	-0.0805327	-0.06564	-0.0566693	-0.0720795	-0.143165	-0.116232	-0.124615	-0.115491	-0.112901	-0.0991612	-0.11063	-0.142026	-0.130634	-0.13812
	17.38	-4.62593e-18	0	0	-0.00718129	4.62593e-18	0	0	-0.0135741	-0.0085495	0.0159795	-0.00680904	-0.00880467	-0.004172	-0.00768288	-0.020747	-0.0124711	0.00274137	-0.0127444	-0.00978354	-0.00357979	-0.00994233	-0.0524048	-0.0323918	-0.0376952	-0.0418319	-0.0207735	-0.0182852	-0.0271218	-0.10302	-0.0768707	-0.0858318	-0.080411	-0.0653456	-0.0561876	-0.0720248	-0.143499	-0.114816	-0.126581	-0.113557	-0.113871	-0.0973315	-0.112772	-0.141691	-0.128555	-0.138519
	17.63	0	4.62593e-18	-4.62593e-18	-0.00781729	-4.62593e-18	4.62593e-18	0	-0.00956875	-0.00778017	0.0193108	-0.00771104	-0.009906	-0.00675867	-0.00555721	-0.0225677	-0.0114571	0.00390204	-0.0145011	-0.0101259	-0.00795613	-0.00979933	-0.0517772	-0.0305058	-0.0344869	-0.0418526	-0.0237911	-0.0215245	-0.0262322	-0.102386	-0.0764787	-0.0881385	-0.080005	-0.067907	-0.0609536	-0.0718721	-0.145751	-0.115606	-0.126752	-0.115777	-0.11119	-0.101249	-0.112379	-0.139321	-0.133104	-0.137629
	17.88	-4.62593e-18	4.62593e-18	4.62593e-18	-0.00863296	-4.62593e-18	0	4.62593e-18	-0.00887108	-0.0103278	0.0148935	-0.00707771	-0.00937433	-0.006482	-0.00549221	-0.019578	-0.0147525	0.00663604	-0.0137608	-0.0125305	-0.00658779	-0.008291	-0.0506315	-0.0332888	-0.0389536	-0.0426032	-0.0278005	-0.0190442	-0.0285835	-0.0997413	-0.079535	-0.0867775	-0.081383	-0.0689513	-0.0580346	-0.0702828	-0.143852	-0.116311	-0.128337	-0.115948	-0.114481	-0.0994822	-0.112103	-0.142254	-0.132705	-0.137742
	18.13	0	0	0	-0.00787596	4.62593e-18	0	4.62593e-18	-0.0152411	-0.00759217	0.0107865	-0.00704571	-0.0104597	-0.00588733	-0.00523054	-0.023945	-0.0136311	0.00383371	-0.0125044	-0.0122805	-0.00667479	-0.00982267	-0.0540792	-0.0343578	-0.0412099	-0.0426392	-0.0242701	-0.0200082	-0.0266245	-0.103698	-0.0786917	-0.0902712	-0.080713	-0.06758	-0.0584976	-0.0744031	-0.146994	-0.116005	-0.129447	-0.115669	-0.112963	-0.0992492	-0.111756	-0.143858	-0.132246	-0.138934
	18.38	0	-4.62593e-18	0	-0.00961296	4.62593e-18	4.62593e-18	-4.62593e-18	-0.0123784	-0.0099705	0.0148341	-0.00857437	-0.008068	-0.0107793	-0.00753188	-0.02349	-0.0121671	0.00462537	-0.0149231	-0.0115029	-0.00786912	-0.0107753	-0.0521935	-0.0350045	-0.0389722	-0.0433362	-0.0257555	-0.0218588	-0.0276202	-0.103196	-0.0799824	-0.0889142	-0.081379	-0.067451	-0.059795	-0.0731045	-0.144935	-0.116056	-0.129321	-0.116637	-0.113705	-0.0998002	-0.112848	-0.143978	-0.134551	-0.141965
	18.63	-4.62593e-18	4.62593e-18	4.62593e-18	-0.00843062	0	4.62593e-18	4.62593e-18	-0.0120981	-0.0110778	0.0126165	-0.00881437	-0.0102693	-0.00951167	-0.00523721	-0.0263837	-0.0142361	0.00292504	-0.0137551	-0.00912354	-0.0106478	-0.008647	-0.0516342	-0.0341608	-0.0383692	-0.0426769	-0.0261661	-0.0221108	-0.0252895	-0.103084	-0.0789144	-0.0894312	-0.080922	-0.069462	-0.0586913	-0.0737171	-0.146028	-0.1174	-0.130331	-0.115682	-0.114686	-0.10322	-0.110642	-0.14399	-0.134943	-0.137776
	18.88	-4.62593e-18	4.62593e-18	-9.25186e-18	-0.00832962	-4.62593e-18	4.62593e-18	0	-0.0113181	-0.0116748	0.0139331	-0.00731337	-0.00956933	-0.00672133	-0.00246687	-0.0226907	-0.0155678	0.00426871	-0.0130714	-0.0136685	-0.00823346	-0.00466633	-0.0529142	-0.0341478	-0.0378366	-0.0437606	-0.0251281	-0.0187695	-0.0245822	-0.10337	-0.081269	-0.0861965	-0.0804407	-0.0681256	-0.0576613	-0.0695595	-0.147768	-0.117874	-0.127588	-0.116376	-0.114393	-0.0995018	-0.110511	-0.145039	-0.132001	-0.137692
	19.13	0	0	0	-0.00777362	-4.62593e-18	0	4.62593e-18	-0.0100374	-0.00785917	0.0149935	-0.00742971	-0.00942467	-0.005661	-0.00647954	-0.022696	-0.0159965	0.00658904	-0.0126927	-0.00996754	-0.00624646	-0.007828	-0.0533702	-0.0353612	-0.0363062	-0.0424632	-0.0225451	-0.0205768	-0.0266775	-0.104478	-0.08004	-0.0891232	-0.0798557	-0.064541	-0.057362	-0.0710338	-0.148743	-0.116399	-0.128036	-0.116117	-0.113379	-0.101196	-0.111718	-0.142309	-0.13305	-0.13676
	19.38	-4.62593e-18	0	9.25186e-18	-0.00987696	-4.62593e-18	0	0	-0.0117137	-0.0083455	0.0195398	-0.00919104	-0.0107247	-0.00667967	-0.00404554	-0.0233923	-0.0116728	0.00518771	-0.0147107	-0.0109259	-0.00858413	-0.00710433	-0.0528945	-0.0328125	-0.0382489	-0.0435092	-0.0247101	-0.0219912	-0.0270665	-0.105242	-0.0790707	-0.0862642	-0.0819294	-0.0679343	-0.0603393	-0.0715108	-0.147886	-0.116495	-0.126728	-0.117736	-0.116226	-0.10258	-0.110391	-0.143879	-0.132418	-0.136382
	19.63	4.62593e-18	4.62593e-18	9.25186e-18	-0.00859462	-4.62593e-18	4.62593e-18	0	-0.0133457	-0.0091455	0.0177331	-0.00814437	-0.009741	-0.00633467	-0.00856088	-0.0232193	-0.0131888	0.000495042	-0.0135178	-0.0124922	-0.00677079	-0.008776	-0.0525288	-0.0324272	-0.0389272	-0.0430536	-0.0228145	-0.0181422	-0.0299482	-0.104085	-0.0791857	-0.0904948	-0.0817097	-0.0670806	-0.0575136	-0.0729351	-0.14493	-0.114077	-0.128712	-0.116876	-0.11279	-0.0988632	-0.115745	-0.143753	-0.132509	-0.140233
	19.88	-4.62593e-18	0	0	-0.00955962	4.62593e-18	-4.62593e-18	-4.62593e-18	-0.0145957	-0.00983383	0.0161658	-0.00977571	-0.00901033	-0.00759467	-0.00771921	-0.025704	-0.0143955	0.00333738	-0.0159161	-0.0124149	-0.00630646	-0.009461	-0.0573605	-0.0358578	-0.0403516	-0.0457809	-0.0261825	-0.0202092	-0.0292562	-0.106848	-0.0799594	-0.0885778	-0.0828277	-0.0684086	-0.0575716	-0.0719251	-0.149939	-0.118344	-0.129839	-0.119443	-0.114979	-0.0993035	-0.111585	-0.143193	-0.131623	-0.13789
	20.13	0	-4.62593e-18	-9.25186e-18	-0.0106216	-4.62593e-18	0	0	-0.0141244	-0.0079505	0.0158271	-0.00959437	-0.0118057	-0.0105377	-0.00841821	-0.025344	-0.0136091	0.00362037	-0.0162848	-0.0129482	-0.00985546	-0.0110603	-0.0577162	-0.0341045	-0.0392546	-0.0455016	-0.0250261	-0.0224392	-0.0295118	-0.106964	-0.0780904	-0.0882918	-0.0825767	-0.069619	-0.0603926	-0.0739715	-0.150389	-0.116907	-0.12791	-0.118094	-0.115859	-0.103622	-0.114845	-0.141549	-0.134686	-0.140805
	20.38	4.62593e-18	0	-9.25186e-18	-0.00834329	4.62593e-18	4.62593e-18	4.62593e-18	-0.0155554	-0.00963483	0.0143071	-0.00840404	-0.0119413	-0.00852467	-0.00827721	-0.0240887	-0.0146231	0.00407971	-0.0139814	-0.0116289	-0.00860079	-0.00890067	-0.0562168	-0.0334838	-0.0397762	-0.0438292	-0.0266815	-0.0214542	-0.0264778	-0.106052	-0.08	-0.0900538	-0.0806977	-0.0671983	-0.0591293	-0.0716275	-0.14661	-0.117963	-0.12727	-0.117034	-0.114286	-0.101706	-0.113875	-0.142859	-0.134899	-0.137968
	20.63	4.62593e-18	-4.62593e-18	0	-0.00998396	4.62593e-18	0	0	-0.0130681	-0.0118758	0.0150921	-0.0101874	-0.011552	-0.00824767	-0.00552788	-0.026178	-0.0163885	0.000274708	-0.0155064	-0.0121025	-0.00969246	-0.006211	-0.0555685	-0.0358345	-0.0394459	-0.0465866	-0.0275418	-0.0234952	-0.0258132	-0.103029	-0.080164	-0.0915258	-0.0826607	-0.069873	-0.0608633	-0.0699655	-0.148286	-0.118788	-0.130163	-0.119781	-0.114188	-0.104269	-0.112666	-0.145197	-0.136022	-0.136475
	20.88	0	-4.62593e-18	9.25186e-18	-0.00889029	0	0	-4.62593e-18	-0.0144234	-0.0126438	0.0183555	-0.00914937	-0.0115873	-0.00921	-0.00540054	-0.0260943	-0.0159578	0.00578804	-0.0149854	-0.0122329	-0.0112955	-0.00803167	-0.0549958	-0.0380542	-0.0394642	-0.0448299	-0.0254365	-0.0214915	-0.0282802	-0.104502	-0.081106	-0.0878395	-0.0818534	-0.0684093	-0.061456	-0.0716708	-0.152109	-0.119875	-0.127433	-0.117832	-0.114576	-0.103878	-0.114113	-0.144127	-0.134319	-0.138422
	21.13	4.62593e-18	-4.62593e-18	9.25186e-18	-0.011132	0	0	4.62593e-18	-0.0141021	-0.0112602	0.0189791	-0.010249	-0.0112007	-0.007681	-0.00864654	-0.0232223	-0.0165808	0.00164271	-0.0156141	-0.0143369	-0.00869213	-0.010943	-0.0531698	-0.0373095	-0.0417412	-0.0442906	-0.0290268	-0.0230625	-0.0307832	-0.102489	-0.080686	-0.0894022	-0.0824734	-0.0705763	-0.0616133	-0.0759958	-0.147039	-0.118291	-0.129227	-0.118744	-0.116157	-0.101967	-0.115758	-0.145516	-0.134633	-0.139069
	21.38	0	0	9.25186e-18	-0.0106636	4.62593e-18	-4.62593e-18	4.62593e-18	-0.0167037	-0.0135675	0.0137265	-0.0110784	-0.0115777	-0.00681367	-0.00706921	-0.0242673	-0.0188898	0.00444804	-0.0164697	-0.0132315	-0.00868179	-0.00866933	-0.0554065	-0.0383235	-0.0373776	-0.0462676	-0.0257001	-0.0209992	-0.0265682	-0.1068	-0.0835197	-0.0884508	-0.0831267	-0.068689	-0.0607236	-0.0735085	-0.148634	-0.121019	-0.128593	-0.118814	-0.115284	-0.103466	-0.111945	-0.146706	-0.135291	-0.139248
	21.63	0	0	9.25186e-18	-0.010669	-4.62593e-18	-4.62593e-18	4.62593e-18	-0.0138671	-0.0111268	0.0129605	-0.010281	-0.0101777	-0.00687567	-0.00965454	-0.025195	-0.0143448	0.00453904	-0.0163657	-0.0118519	-0.00708679	-0.013345	-0.0538575	-0.0348842	-0.0425519	-0.0456046	-0.0242085	-0.0189015	-0.0320485	-0.104919	-0.080976	-0.0908722	-0.082775	-0.0696356	-0.058538	-0.0772975	-0.1479	-0.118103	-0.130178	-0.118064	-0.114086	-0.100585	-0.115157	-0.143678	-0.133615	-0.142482
	21.88	0	-4.62593e-18	9.25186e-18	-0.0111613	0	-4.62593e-18	4.62593e-18	-0.0150621	-0.0125195	0.00685812	-0.00933371	-0.00990833	-0.0106187	-0.00678721	-0.024844	-0.0150195	0.00512004	-0.0160764	-0.0137335	-0.0107311	-0.00808033	-0.0541058	-0.0375362	-0.0370392	-0.0449732	-0.0243411	-0.0262525	-0.0251662	-0.105345	-0.080911	-0.0892045	-0.080933	-0.0685013	-0.0614313	-0.0735018	-0.146547	-0.120524	-0.128516	-0.117862	-0.114671	-0.105092	-0.111851	-0.145744	-0.136726	-0.137591
	22.13	-4.62593e-18	4.62593e-18	0	-0.010152	-4.62593e-18	4.62593e-18	-4.62593e-18	-0.0147561	-0.0121918	0.0220768	-0.0105734	-0.0104453	-0.00914867	-0.00816654	-0.0264787	-0.0170768	-0.00111396	-0.0165291	-0.0163435	-0.0116098	-0.0108163	-0.0560565	-0.0388905	-0.0402699	-0.0454539	-0.0276975	-0.0222195	-0.0289005	-0.104063	-0.0824277	-0.0900635	-0.0827364	-0.0720586	-0.0612906	-0.0745901	-0.148332	-0.121462	-0.129082	-0.118906	-0.115309	-0.104394	-0.11394	-0.146484	-0.13844	-0.138497
	22.38	-4.62593e-18	4.62593e-18	0	-0.00870729	0	-4.62593e-18	0	-0.0142961	-0.0139065	0.0156355	-0.00995571	-0.011124	-0.00621767	-0.00606921	-0.025747	-0.0174145	0.00192871	-0.0153831	-0.0153902	-0.0100525	-0.0105017	-0.0538368	-0.0369855	-0.0417476	-0.0443619	-0.0259921	-0.0217405	-0.0277015	-0.104786	-0.0828437	-0.0905188	-0.0810374	-0.0697043	-0.0622126	-0.0734018	-0.148774	-0.120386	-0.129257	-0.117357	-0.114526	-0.104502	-0.113702	-0.146561	-0.135918	-0.135735
	Figure 7B CCK1R (Y140A) Gq-conformation
	Time (min)	Vehicle			CCK -11			CCK -10			CCK -9			CCK -8			CCK -7			CCK-6
	Experimental date	17082021	20082021	24082021	17082021	20082021	24082021	17082021	20082021	24082021	17082021	20082021	24082021	17082021	20082021	24082021	17082021	20082021	24082021	17082021	20082021	24082021
	0	0	2.89121e-19	0	7.15833e-05	0.00241088	0.00665388	-0.000585917	0.00286933	0.00733508	-0.000532208	0.00494413	0.00255813	0.00196063	0.0029235	0.00338238	0.00222979	0.00405542	0.00199671	0.00496408	0.00354217	0.00146279
	0.25	2.89121e-19	0	0	-0.00050475	-0.000628792	0.00519954	0.000169083	0.000420667	0.00235208	-0.00120987	-0.00124421	0.00211679	0.00122696	-0.00184317	0.00391904	-0.00298321	-0.00365758	0.000267042	0.00144508	7.85e-05	0.00404046
	0.5	1.4456e-19	0	0	-0.00161275	0.00160287	0.00227954	-0.00309392	0.000633333	-0.00134358	-0.00171587	0.00149846	-0.000841542	-0.00187738	0.0013495	0.000937042	-0.000634208	0.00239975	-0.000218958	0.000694083	0.000726167	0.00343913
	0.75	0	0	5.78241e-19	-0.00102008	-0.00193046	-0.00186946	-0.00103692	-5.36667e-05	-0.00304658	-0.000315542	-0.000294542	-0.000425208	-0.00172404	0.0015775	-0.00350862	1.0125e-05	0.00198042	0.000666708	0.00104175	-0.000480167	-0.00217154
	1	0	0	0	-0.000676083	-0.000950458	-0.00404312	0.00071475	-0.001423	-0.00201225	0.000588458	-0.00158587	-0.00275021	-0.000767042	-0.00117617	-0.00367462	0.000868458	-0.00100825	-0.00347029	-0.00273092	-0.0018315	-0.000997542
	1.25	-1.4456e-19	0	0	0.00231692	-0.00107112	-0.00211012	0.000965083	-0.000636667	0.00042175	0.00212579	-0.00253987	0.00187613	0.00152829	-0.000415833	0.000812375	0.000516125	-0.00159925	0.00166271	-0.00248992	-0.0009705	-0.00164954
	1.5	-1.4456e-19	-2.89121e-19	0	-0.000978417	-1.37917e-05	-0.000958792	-0.00124192	-0.000537	-0.00146725	-9.02083e-05	-0.000709208	-0.00104654	-0.00207771	-0.00142117	0.00109671	-0.000289208	-0.00177325	0.00119237	-0.00149425	-0.000663833	-0.00271821
	1.75	-2.89121e-19	-2.89121e-19	0	0.00240358	0.000580875	-0.00515146	0.00410975	-0.001273	-0.00223925	0.00114946	-6.8875e-05	-0.00148754	0.00173029	-0.000994167	-0.00296429	0.000282125	-0.00039725	-0.00209629	-0.00142992	-0.000400833	-0.00140554
	2.3	-5.78241e-19	5.78241e-19	5.78241e-19	-0.000142417	-0.00210246	-0.00546912	0.00213775	-0.004276	0.00018675	-0.00147954	-0.00525487	-0.00288054	-0.00578037	-0.00760783	-0.00490762	-0.0131082	-0.00917158	0.00107804	-0.00739425	-0.00962317	-0.00182754
	CCK/Vehicle added
	2.55	1.15648e-18	1.15648e-18	-5.78241e-19	0.00168792	-0.00149079	-0.00498546	0.000943083	-0.002265	-0.00620825	-8.12083e-05	-0.00312487	0.00227979	-0.00379004	-0.0056015	-0.000879958	-0.0115255	-0.00965492	-0.00348329	-0.00904558	-0.0100732	-0.000438208
	2.8	1.15648e-18	0	1.15648e-18	0.000205583	-0.00276646	-0.00196779	-0.000744583	-0.001429	0.00107975	0.00114846	-0.00496154	0.00210179	-0.00752837	-0.0103158	-0.00512796	-0.0152735	-0.0135093	-0.00531762	-0.0152779	-0.0162712	-0.00507054
	3.05	0	1.15648e-18	0	0.000272583	-0.000542458	-0.00128146	0.00104975	-0.00292733	0.00345375	-0.00160221	-0.00456621	0.00232813	-0.00447671	-0.0105018	-0.000107292	-0.0177855	-0.0160026	-0.00488862	-0.0174702	-0.0197852	-0.00563321
	3.3	-1.15648e-18	-1.15648e-18	1.15648e-18	0.00265225	-0.00129379	0.00273588	0.00199675	-0.000994667	0.00180408	0.00494246	-0.00419354	0.00120913	-0.00656771	-0.00856983	-0.00117429	-0.0140252	-0.0158946	-0.00647429	-0.0197186	-0.0200788	-0.00733421
	3.55	-1.15648e-18	0	-1.15648e-18	0.00312892	0.000388208	-0.00586912	0.00316242	-0.001514	-0.00164392	0.00312179	-0.00470254	-0.000131542	-0.00588338	-0.0113472	-0.00594929	-0.0186505	-0.0189386	-0.00875829	-0.0239156	-0.0207662	-0.0101042
	3.8	0	0	-1.15648e-18	0.00301658	-0.00229846	0.000657542	-0.000787583	-0.00117667	-0.00220825	0.000963125	-0.00533321	0.00324213	-0.00682138	-0.0105068	-0.00180262	-0.0196979	-0.0206496	-0.00837562	-0.0236303	-0.0227152	-0.0106682
	4.05	1.15648e-18	-1.15648e-18	1.15648e-18	0.00261358	-0.00169012	0.000607208	0.00122042	-0.00153833	-0.00142658	-0.000562875	-0.00307954	0.00477246	-0.00733738	-0.0131435	-0.00225929	-0.0191682	-0.0178079	-0.00489496	-0.0234713	-0.0222155	-0.0100022
	4.3	-1.15648e-18	-1.15648e-18	0	0.00166492	-0.000426458	-0.00121212	-0.00125925	-0.000376333	-0.00194158	-0.000440208	-0.00328221	-0.00116421	-0.0103734	-0.0105372	-0.00513162	-0.0214699	-0.0176833	-0.00629129	-0.0220026	-0.0220098	-0.0145605
	4.55	0	0	0	0.000626583	0.00127521	0.00382321	0.00129342	-0.000969333	0.00395342	-0.00153387	-0.00169954	0.00598013	-0.00934537	-0.0135722	-0.00145762	-0.0184122	-0.0198946	-0.00725896	-0.0232882	-0.0223385	-0.0102045
	4.8	-1.15648e-18	0	1.15648e-18	0.00150125	-0.000572792	-0.00344646	0.00629108	0.000616333	-0.00182492	-2.32083e-05	-0.00361354	0.000486458	-0.00783838	-0.00998483	-0.00159529	-0.0218639	-0.0203919	-0.00934729	-0.0225416	-0.0223422	-0.0141125
	5.05	2.31296e-18	2.31296e-18	0	0.00140025	0.00402221	-0.00102346	0.00319775	0.00182033	-0.00248225	-0.000206542	-0.000369875	0.00115546	-0.00928904	-0.0096225	-0.00859696	-0.0205705	-0.0172926	-0.0117666	-0.0219436	-0.0212935	-0.0159899
	5.3	2.31296e-18	-2.31296e-18	0	0.00168858	-0.000320458	-0.00105012	0.000995083	-0.00263433	-0.00405258	-0.00274554	-0.00409354	0.000569792	-0.0119417	-0.0144078	-0.00866362	-0.0226775	-0.0233686	-0.0117716	-0.0257336	-0.0250042	-0.0198682
	5.55	-2.31296e-18	0	-1.15648e-18	0.00272125	0.00120587	0.000139208	-0.000531917	-0.000158	0.000199083	0.000650458	-0.00244088	0.00306213	-0.00928404	-0.0123825	-0.00587462	-0.0213149	-0.0214603	-0.0133023	-0.0228309	-0.0235102	-0.0138969
	5.8	-2.31296e-18	-2.31296e-18	1.15648e-18	0.00361592	-0.000193792	-0.000490458	0.00331842	0.000158333	-0.00303558	-0.000296875	-0.00518887	0.00279146	-0.00824971	-0.0143675	-0.00473962	-0.0170855	-0.0228336	-0.011025	-0.0285443	-0.0269945	-0.0162325
	6.05	2.31296e-18	-2.31296e-18	2.31296e-18	0.00323558	-0.000445458	0.00259921	0.00113642	-0.00273867	0.00120275	-0.000323875	-0.00347321	0.00815846	-0.00935637	-0.0129212	-0.00465296	-0.0219705	-0.0207062	-0.00764429	-0.0274313	-0.0240915	-0.0156532
	6.3	0	2.31296e-18	2.31296e-18	0.00285992	-2.34583e-05	-0.00312679	0.00174142	0.000241333	0.00073075	-0.00163887	-0.00303687	2.47917e-05	-0.0109474	-0.0122652	-0.00541129	-0.0214712	-0.0226009	-0.0107936	-0.0270639	-0.0262335	-0.0124422
	6.55	0	0	2.31296e-18	0.00327625	0.00267754	0.000823208	0.00436975	0.00130267	-0.00335092	-0.00135287	-0.00242187	0.000984458	-0.0107654	-0.0130058	-0.00794562	-0.0211559	-0.0220832	-0.0154323	-0.0261663	-0.0240105	-0.0189349
	6.8	-2.31296e-18	0	-2.31296e-18	0.00169292	0.000494875	-0.00116579	0.00118908	-0.001138	-0.00192592	-0.00259754	-0.00288654	0.00278513	-0.013873	-0.0132482	-0.00631029	-0.0236625	-0.0233136	-0.00982929	-0.0243873	-0.0253325	-0.0166399
	7.05	-2.31296e-18	-2.31296e-18	2.31296e-18	0.00089225	0.00285088	0.000567542	-0.00124592	0.001741	0.00149275	-0.00101421	-0.00103587	0.00415379	-0.012881	-0.0119242	-0.00361029	-0.0252015	-0.0207573	-0.00821896	-0.0255133	-0.0252772	-0.0162695
	7.3	0	0	0	0.00286725	0.00183054	-7.3125e-05	0.00230075	0.000148	-0.00300558	0.00128579	-0.00352254	0.00360079	-0.0110107	-0.0115598	-0.00414662	-0.0239335	-0.0211419	-0.010496	-0.0252276	-0.0248158	-0.0159315
	7.55	2.31296e-18	0	-2.31296e-18	0.00619592	-0.000971125	-0.000512125	0.00324708	-0.000923333	-0.000591917	0.00151246	-0.00450121	0.00500946	-0.00987037	-0.0118598	-0.00572096	-0.0202365	-0.0219352	-0.0137416	-0.0232679	-0.0246098	-0.0193372
	7.8	0	0	-2.31296e-18	0.00168958	-0.00291612	0.000890208	5.575e-05	-0.00169267	0.00338275	-0.000765542	-0.00675687	0.00248079	-0.0129744	-0.0169158	-0.00540429	-0.0241165	-0.0258283	-0.00929096	-0.0310376	-0.0319262	-0.0164309
	8.05	0	-2.31296e-18	2.31296e-18	0.00239158	-0.000290458	-0.00165846	0.00201142	-0.001124	0.000736083	-0.00273154	-0.00426721	0.00358979	-0.0113727	-0.0146552	-0.00680996	-0.0214415	-0.0250319	-0.01148	-0.0294219	-0.0293125	-0.0150712
	8.3	0	0	0	0.00193492	0.00261988	-0.00434946	-0.00121125	0.00186567	-0.00225592	-0.00262621	-0.00239287	0.00281513	-0.0134497	-0.0141935	-0.00731996	-0.0265069	-0.0231599	-0.01377	-0.0304036	-0.0276585	-0.0197899
	8.55	2.31296e-18	0	-2.31296e-18	0.00398958	0.00232954	-0.00392879	0.00381242	0.00068	-0.00417658	-0.000531208	-0.00218687	0.00287179	-0.00901404	-0.0139962	-0.00932862	-0.0230355	-0.0227986	-0.0128553	-0.0288832	-0.0273702	-0.0180322
	8.8	2.31296e-18	0	-2.31296e-18	0.00086725	-0.00132712	-0.00285046	0.00151275	0.00150567	-0.00173925	-0.00120687	-0.00565321	0.00563913	-0.012031	-0.0155932	-0.00707829	-0.0247649	-0.0250373	-0.0155233	-0.0295296	-0.0277935	-0.0174589
	9.05	2.31296e-18	0	2.31296e-18	0.00268592	0.00113088	0.000580875	0.00290608	0.000366667	0.000836083	-0.00103987	-0.00269221	0.00511346	-0.0113424	-0.0149188	-0.00142696	-0.0232619	-0.0217849	-0.012405	-0.0289916	-0.0261255	-0.0201795
	9.3	-2.31296e-18	4.62593e-18	0	0.00317092	0.000521875	0.00363454	0.00138342	0.00192	0.00492575	0.000396458	-0.00410821	0.00712146	-0.0102144	-0.0160232	-0.00107362	-0.0232872	-0.0257916	-0.00812862	-0.0287266	-0.0282435	-0.0152629
	9.55	-2.31296e-18	4.62593e-18	-2.31296e-18	0.00220458	0.00212921	0.000782208	0.00175808	0.001466	0.00206408	-0.00339287	-0.00248054	0.00746346	-0.0125127	-0.0138568	-0.00618396	-0.0253019	-0.0221736	-0.0124916	-0.0275853	-0.0273415	-0.0188662
	9.8	0	-4.62593e-18	-2.31296e-18	0.00157658	0.00104988	0.00544754	0.000713083	0.001601	0.00239608	-0.00420454	-0.00250787	0.00932979	-0.013159	-0.0150392	-0.00354962	-0.0252939	-0.0223682	-0.00747629	-0.0285146	-0.0277648	-0.0151265
	10.05	0	-4.62593e-18	-2.31296e-18	0.00451358	0.00334288	0.000776875	0.00274142	0.003357	0.00175442	-0.00166121	0.000241458	0.00241146	-0.0119307	-0.0108158	-0.010432	-0.0225495	-0.0186832	-0.015796	-0.0259242	-0.0253355	-0.0185299
	10.3	-2.31296e-18	4.62593e-18	0	0.00401792	0.00122254	0.00564121	0.00139508	0.001238	0.00672375	-0.000527542	-0.00342487	0.00771779	-0.01059	-0.0149222	-0.00297629	-0.0218479	-0.0254839	-0.00756062	-0.0310113	-0.0291795	-0.0134069
	10.55	0	0	0	0.00514258	-0.000603125	0.000347542	0.000702417	0.000222667	0.000970083	-0.00126254	-0.00355421	0.00498846	-0.0110017	-0.0148592	-0.00714096	-0.0247349	-0.0246742	-0.0139256	-0.0301489	-0.0281515	-0.0199779
	10.8	0	-4.62593e-18	2.31296e-18	0.00381258	0.00120954	0.000870208	0.00168708	-0.001048	-0.00139092	-0.00195087	-0.00433054	0.00437613	-0.01156	-0.0175335	-0.00793562	-0.0253002	-0.0230686	-0.014731	-0.0333426	-0.0300795	-0.0192489
	11.05	-4.62593e-18	4.62593e-18	2.31296e-18	0.00365392	0.00209654	-0.00239512	0.00276442	0.000614667	-0.00063025	0.000767458	-0.00276821	0.00352513	-0.0120124	-0.0122878	-0.00836962	-0.0229679	-0.0237289	-0.0132626	-0.0279446	-0.0279322	-0.0213685
	11.3	0	0	0	0.00407592	-0.000277458	0.000725875	0.00271008	0.000672667	-0.00190458	-0.00274554	-0.00375554	0.00760613	-0.00993338	-0.0153652	-0.00514862	-0.0226485	-0.0232952	-0.0120786	-0.0283503	-0.0285485	-0.0213895
	11.55	0	4.62593e-18	2.31296e-18	0.00385125	0.00289021	-0.00174012	0.00288075	0.001289	-0.00113158	-0.00319521	-0.00185654	0.00456613	-0.012677	-0.0136735	-0.00326096	-0.0242492	-0.0242259	-0.0104316	-0.0317049	-0.0281255	-0.0202235
	11.8	-4.62593e-18	4.62593e-18	0	0.00028325	0.00236054	-0.00348646	-0.00020625	0.002455	-0.00249058	-0.00440521	-0.00175754	0.00285379	-0.0138137	-0.0126705	-0.00501429	-0.0288335	-0.0243546	-0.0115843	-0.0289736	-0.0279605	-0.0186022
	12.05	4.62593e-18	0	0	0.00314558	0.00149554	-0.000883125	-0.00130058	0.00275667	0.00366375	-0.00291521	-0.00398387	0.00493879	-0.011412	-0.0141538	-0.00440362	-0.0265559	-0.0225679	-0.012195	-0.0276373	-0.0290065	-0.0183492
	GTP added
	12.63	4.62593e-18	-4.62593e-18	4.62593e-18	0.00179692	0.00135854	0.00214988	-0.00052625	-0.00196833	0.00179375	-0.00816454	-0.00532321	0.00963679	-0.0186504	-0.0204898	-0.00447162	-0.0382819	-0.0273559	-0.0117256	-0.0310953	-0.0300345	-0.0157259
	12.88	0	0	0	0.000754917	-0.000549125	0.000734208	0.000879083	-0.00392467	-0.000995583	-0.00833221	-0.00833554	0.00374146	-0.019411	-0.0221602	-0.00922229	-0.0406235	-0.0345043	-0.0197563	-0.0410659	-0.0408245	-0.0249842
	13.13	0	4.62593e-18	-4.62593e-18	0.00258058	-0.000217125	-0.00280612	0.000314417	-0.00111133	-0.00130958	-0.00993187	-0.00913654	0.000768458	-0.0240044	-0.0250138	-0.00709396	-0.0446685	-0.0378202	-0.0204296	-0.0478506	-0.0427675	-0.0263579
	13.38	4.62593e-18	0	4.62593e-18	-0.00114108	0.000901208	-0.00207712	-0.00261925	-0.002825	-0.00278992	-0.0115232	-0.00775454	0.00297279	-0.025775	-0.0221135	-0.0121646	-0.0470709	-0.0372736	-0.0217483	-0.0435819	-0.0460412	-0.0314639
	13.63	4.62593e-18	0	4.62593e-18	0.00199258	0.000641542	-0.00137379	-0.00154025	-0.00237767	0.00132575	-0.00961121	-0.0101239	0.000998458	-0.0269184	-0.0254945	-0.0160466	-0.0477299	-0.0422406	-0.020385	-0.0520796	-0.0509795	-0.0332699
	13.88	0	4.62593e-18	-4.62593e-18	0.000446583	-0.00123546	-0.00202779	-0.00441158	-0.00244833	-0.00290192	-0.0137835	-0.0115702	-0.00155687	-0.0297707	-0.0281082	-0.0114613	-0.0520122	-0.0430342	-0.0234056	-0.0562136	-0.0548855	-0.0345022
	14.13	0	4.62593e-18	-4.62593e-18	-0.00152342	-0.000221125	-0.000895458	-0.00466092	-0.002077	-0.00296158	-0.0125782	-0.0102185	0.00128079	-0.0286377	-0.0284165	-0.014692	-0.0515315	-0.0451882	-0.025052	-0.0538753	-0.0530742	-0.0302039
	14.38	0	0	4.62593e-18	-0.00213908	-0.00332212	-0.00408112	-0.00402692	-0.00794033	-0.000931583	-0.0145405	-0.0142545	0.00271013	-0.0331574	-0.0300898	-0.0120723	-0.0567732	-0.0479176	-0.0238486	-0.0610073	-0.0590518	-0.0316245
	14.63	0	4.62593e-18	0	-0.00048775	0.00172354	-0.00235779	-0.00482192	-0.00350567	-0.00265392	-0.0147655	-0.0114292	-0.00116554	-0.029948	-0.0295745	-0.013991	-0.0553422	-0.0463166	-0.0244753	-0.0580992	-0.0568918	-0.0354072
	14.88	0	-4.62593e-18	0	-0.00277675	-0.000296792	-3.67917e-05	-0.00573525	-0.001757	-0.00204992	-0.0161949	-0.00998754	0.00721046	-0.0333387	-0.0292845	-0.00955629	-0.0548839	-0.0451299	-0.0239673	-0.0596143	-0.0596612	-0.0348845
	15.13	4.62593e-18	4.62593e-18	4.62593e-18	-0.00329508	-0.00142279	-0.00433646	-0.00301592	-0.00605133	-0.00557658	-0.0126409	-0.0137302	0.00277546	-0.0306237	-0.0333105	-0.0189013	-0.0558052	-0.0484239	-0.0298063	-0.0635356	-0.0638998	-0.0410052
	15.38	-4.62593e-18	0	-4.62593e-18	-0.00321508	-0.00427012	-0.00305379	-0.00605925	-0.00421567	-0.00400792	-0.0156035	-0.0122589	0.00243279	-0.0336457	-0.0305878	-0.0115123	-0.0576475	-0.0478116	-0.0276293	-0.0597003	-0.0596098	-0.0369325
	15.63	-4.62593e-18	-4.62593e-18	-4.62593e-18	-0.00363608	-0.000871125	-0.00400512	-0.00663825	-0.00526067	-0.00184192	-0.0175709	-0.0129832	-0.000963875	-0.0349747	-0.0314998	-0.0152973	-0.0565132	-0.0494692	-0.0288206	-0.0588973	-0.0593205	-0.0393275
	15.88	4.62593e-18	4.62593e-18	-4.62593e-18	-0.00400175	-0.00217479	-0.00466712	-0.00716025	-0.00295667	-0.00116892	-0.0171959	-0.0105975	0.00180513	-0.0372127	-0.0301155	-0.017277	-0.0585805	-0.0477606	-0.0230333	-0.0629089	-0.0614292	-0.0350169
	16.13	4.62593e-18	0	0	-0.00583808	-0.00579746	-0.00977546	-0.00898092	-0.00483833	-0.00633725	-0.0178782	-0.0148682	-0.00337454	-0.0378407	-0.0309898	-0.0188106	-0.0608035	-0.0484509	-0.032949	-0.0642859	-0.0615932	-0.0463782
	16.38	0	0	-4.62593e-18	-0.00544008	-0.00414446	-0.00181612	-0.00513525	-0.00663933	-0.00211158	-0.0169462	-0.0119835	0.00753746	-0.0345174	-0.0338418	-0.016781	-0.0590659	-0.0517906	-0.02688	-0.0648416	-0.0641812	-0.0383042
	16.63	-4.62593e-18	-4.62593e-18	4.62593e-18	-0.00317975	-0.00405213	-0.00915079	-0.00519758	-0.003085	-0.00511325	-0.0159902	-0.0114652	0.00196546	-0.0357857	-0.0328065	-0.014061	-0.0580822	-0.0501349	-0.030187	-0.0605039	-0.0620452	-0.0379359
	16.88	4.62593e-18	-4.62593e-18	4.62593e-18	-0.00234442	-0.00355579	-0.00585746	-0.00682858	-0.00680467	-0.00750125	-0.0180459	-0.0141829	-0.00115921	-0.0357597	-0.0328398	-0.014602	-0.0592262	-0.0477986	-0.0324113	-0.0635283	-0.0618718	-0.0406072
	17.13	-4.62593e-18	0	-4.62593e-18	-0.00383375	-0.00413579	-0.00635046	-0.00822225	-0.00870833	-0.00399792	-0.0179865	-0.0151629	-0.000882875	-0.0361424	-0.0327115	-0.017156	-0.0596572	-0.0522109	-0.0280636	-0.0651132	-0.0642195	-0.0398832
	17.38	-4.62593e-18	0	-4.62593e-18	-0.00648408	-0.00304679	-0.00518746	-0.00699792	-0.00591233	-0.00445325	-0.0182049	-0.0115509	0.000240458	-0.0352947	-0.0330072	-0.0180626	-0.0618372	-0.0487876	-0.033414	-0.0651759	-0.0634508	-0.0401049
	17.63	4.62593e-18	0	4.62593e-18	-0.00544475	-0.00570412	-0.00987812	-0.00697925	-0.00784	-0.00925758	-0.0168142	-0.0131482	-0.00417854	-0.036154	-0.0342582	-0.0183496	-0.0601722	-0.0510946	-0.0334276	-0.0626929	-0.0645445	-0.0422432
	17.88	0	0	0	-0.00377642	-0.00426612	-0.00629712	-0.00695858	-0.00795833	-0.00733025	-0.0154599	-0.0155092	-0.00248854	-0.0354884	-0.0362332	-0.020122	-0.0600262	-0.0512636	-0.0306866	-0.0652779	-0.0646545	-0.0384085
	18.13	-4.62593e-18	0	0	-0.00351075	-0.00604846	-0.00896046	-0.00535258	-0.00887833	-0.00703125	-0.0159779	-0.0157775	-0.00234054	-0.0363834	-0.0334782	-0.0194393	-0.0574249	-0.0525556	-0.0300736	-0.0668309	-0.0654562	-0.0445559
	18.38	4.62593e-18	4.62593e-18	4.62593e-18	-0.00397008	-0.00308212	-0.00700046	-0.00884725	-0.00655533	-0.00554692	-0.0151615	-0.0136989	-0.00131454	-0.038905	-0.0338588	-0.0208393	-0.0608535	-0.0518542	-0.0314313	-0.0660802	-0.0646168	-0.0419025
	18.63	0	0	-4.62593e-18	-0.00372108	-0.00444346	-0.00820246	-0.00701625	-0.00864933	-0.00370892	-0.0159689	-0.0112329	-0.00105054	-0.0362987	-0.0314645	-0.0180843	-0.0610472	-0.0490719	-0.029876	-0.0648896	-0.0642418	-0.0417992
	18.88	-4.62593e-18	4.62593e-18	0	-0.00589308	-0.00470979	-0.00750579	-0.00669958	-0.009831	-0.00850192	-0.0158915	-0.0130945	-0.00437087	-0.0344147	-0.0328222	-0.0208333	-0.0576745	-0.0491799	-0.0304066	-0.0637782	-0.0655628	-0.0430002
	19.13	0	0	-4.62593e-18	-0.00548308	-0.00628512	-0.00881412	-0.00760358	-0.00854033	-0.00897658	-0.0151949	-0.0146422	-0.00430421	-0.037176	-0.0336462	-0.0210143	-0.0593002	-0.0539519	-0.0331036	-0.0680562	-0.0666745	-0.0469012
	19.38	0	-4.62593e-18	0	-0.00686042	-0.00701946	-0.00667312	-0.00698692	-0.008073	-0.00798625	-0.0156072	-0.0132325	-0.00498021	-0.0355474	-0.0360722	-0.0173466	-0.0611789	-0.0535282	-0.030926	-0.0695419	-0.0656242	-0.0394699
	19.63	4.62593e-18	0	-4.62593e-18	-0.00412675	-0.00856046	-0.00809679	-0.00641825	-0.00746033	-0.00547858	-0.0189689	-0.0158349	-0.000942875	-0.0376854	-0.0344058	-0.0160493	-0.0596485	-0.0551556	-0.0323903	-0.0702976	-0.0665655	-0.0412865
	19.88	4.62593e-18	0	-4.62593e-18	-0.00539442	-0.00669046	-0.00776812	-0.00535525	-0.010787	-0.00755592	-0.0177995	-0.0147042	-0.00131387	-0.0383584	-0.0352038	-0.020875	-0.0619952	-0.0542562	-0.0338393	-0.0713073	-0.0680892	-0.0424249
	20.13	4.62593e-18	4.62593e-18	4.62593e-18	-0.00721308	-0.00431146	-0.00945412	-0.00723525	-0.00630367	-0.0129362	-0.0179719	-0.0142705	-0.000410542	-0.035649	-0.0322548	-0.018498	-0.0612839	-0.0508576	-0.029794	-0.0671436	-0.0651912	-0.0414805
	20.38	4.62593e-18	0	0	-0.00499775	-0.00665012	-0.00462312	-0.00949225	-0.00662367	-0.00456325	-0.0174215	-0.0108882	-0.000458875	-0.038742	-0.0314772	-0.013539	-0.0620519	-0.0506429	-0.0277206	-0.0680183	-0.0675978	-0.0394859
	20.63	-4.62593e-18	4.62593e-18	4.62593e-18	-0.00678508	-0.00669612	-0.00859446	-0.00848992	-0.009876	-0.00814758	-0.0185152	-0.0154912	-0.00370421	-0.038117	-0.0360045	-0.0205443	-0.0599115	-0.0542679	-0.0342023	-0.0662622	-0.0670835	-0.0441232
	20.88	-4.62593e-18	4.62593e-18	-4.62593e-18	-0.00669408	-0.00363712	-0.0104125	-0.00846358	-0.00830933	-0.00983025	-0.0176779	-0.0148235	-0.00472121	-0.0399387	-0.0326592	-0.0245176	-0.0611792	-0.0514052	-0.0356553	-0.0677642	-0.0655502	-0.0456572
	21.13	4.62593e-18	4.62593e-18	0	-0.00607675	-0.00789912	-0.00663979	-0.00832725	-0.0107507	-0.00613758	-0.0173059	-0.0149562	-0.00304154	-0.038005	-0.0382328	-0.0175653	-0.0605832	-0.0554449	-0.028589	-0.0680273	-0.0695095	-0.0418642
	21.38	4.62593e-18	-4.62593e-18	-4.62593e-18	-0.00605575	-0.00654279	-0.0111311	-0.00736192	-0.00752767	-0.00818425	-0.0185409	-0.0160605	-0.000846875	-0.0388254	-0.0341772	-0.0187593	-0.0647685	-0.0536509	-0.033166	-0.0719756	-0.0699582	-0.0429602
	21.63	-4.62593e-18	4.62593e-18	0	-0.00769075	-0.00784912	-0.00787046	-0.0115126	-0.00631667	-0.00518792	-0.0185492	-0.0157935	-0.000544875	-0.0364674	-0.0338328	-0.020582	-0.0617919	-0.0513206	-0.02784	-0.0680006	-0.0661725	-0.0436469
	21.88	-4.62593e-18	0	0	-0.00808608	-0.00686946	-0.00723779	-0.0119969	-0.00856	-0.00875192	-0.0200062	-0.0165185	-0.00674554	-0.0424857	-0.0329165	-0.022015	-0.0635745	-0.0555676	-0.0346676	-0.0685583	-0.0664332	-0.0478145
	22.13	0	4.62593e-18	4.62593e-18	-0.00658075	-0.00836312	-0.00575946	-0.00916692	-0.00856	-0.00962158	-0.0195025	-0.0173072	-0.00306487	-0.0387694	-0.0368358	-0.02066	-0.0640102	-0.0532982	-0.0354026	-0.0693129	-0.0682092	-0.0453792
	22.38	0	-4.62593e-18	4.62593e-18	-0.00871742	-0.00710312	-0.00900012	-0.00838592	-0.00998167	-0.00806292	-0.0185515	-0.0176985	0.00137113	-0.0388567	-0.0352338	-0.02078	-0.0656502	-0.0531802	-0.0332763	-0.0696079	-0.0670132	-0.0433129
	Figure 7C CCK1R (sterol7M) Gq-conformation
	Time (min)	Vehicle				CCK -11				CCK -10				CCK -9				CCK -8				CCK -7				CCK-6
	Experimental date	17082021	20082021	24082021	24082021（2）	17082021	20082021	24082021	24082021（2）	17082021	20082021	24082021	24082021（2）	17082021	20082021	24082021	24082021（2）	17082021	20082021	24082021	24082021（2）	17082021	20082021	24082021	24082021（2）	20082021	24082021	24082021（2）
	0	2.89121e-19	-2.89121e-19	0	0	-0.00177104	0.00138688	0.00121588	0.00257217	-0.00142262	0.000833417	0.00123658	0.00138937	-0.000112542	0.000267292	0.00234058	0.000161792	-0.00160229	-0.000204917	0.00216825	0.00114225	-0.000965625	-0.000160417	0.00172508	0.000691542	-0.00026125	0.000383667	0.00331163
	0.25	0	-2.89121e-19	1.4456e-19	-1.4456e-19	0.00164596	-0.000357792	0.00130588	-0.0004635	0.000363375	0.00175175	-0.000760083	0.00132171	0.00188279	0.00204096	0.00125725	0.00121179	0.00182338	0.00186642	0.000817583	0.00221758	0.00198271	0.00161192	4.24167e-05	0.00126287	6.44167e-05	0.000201333	-0.000712375
	0.5	0	0	0	0	0.000767958	-0.000963458	-0.000441458	0.000749167	0.00161438	-0.00062125	0.00020025	0.000432708	0.00107346	-0.00165271	0.000509917	0.000874792	0.00125971	-0.00082825	-0.000673417	8.65833e-05	0.00113104	1.525e-05	0.000817417	0.000549875	-0.000777583	0.000672667	0.00138796
	0.75	0	0	0	0	0.00174929	0.00149621	-0.000475458	0.000931167	0.00180671	0.00246408	-5.10833e-05	-2.2625e-05	0.000490125	0.00153663	-0.000990417	-0.000122875	0.000610375	3.75e-06	-0.000639083	-0.00025975	0.00298938	-0.00111042	-0.00068425	0.00167121	0.00064275	-0.00140767	-0.000363042
	1	0	0	0	0	-0.00164037	-0.000882125	2.20833e-06	0.0010385	0.00149804	-0.00161058	0.000172917	0.00110037	-0.00104121	-0.00105404	-0.00178408	0.000682792	-0.00106463	-0.00152158	0.000922583	0.000424917	0.000357708	0.000450583	3.70833e-05	0.000775208	0.00183175	-0.000352	0.00142963
	1.25	0	0	0	0	0.000340292	0.00145154	0.000210208	-0.0023835	-0.000929625	-0.00097425	0.000966583	-0.00201829	-0.000715542	0.00102863	-9.08333e-06	-0.00222354	0.000272708	0.00024975	-0.000236083	-0.00156308	-0.00302929	0.00112392	-0.000358583	-0.000758125	-0.00014225	0.00208833	-0.00146337
	1.5	0	-1.4456e-19	0	0	0.000338958	-0.00171679	-0.000648792	-0.00119217	-0.00131462	0.00013875	-0.00213542	-0.00279263	-0.00121254	-0.00201304	-0.000252083	0.000946792	-0.00122262	0.00142975	-0.00247942	0.000283917	-0.00147262	-0.00159208	-0.000684583	-0.00165913	-0.00128892	-0.000846	-0.00110037
	1.75	0	0	2.89121e-19	2.89121e-19	-0.00143104	-0.000414458	-0.00116846	-0.00125183	-0.00161562	-0.00198192	0.00037025	0.000589375	-0.000364542	-0.000153708	-0.00107208	-0.00153154	-7.6625e-05	-0.000994917	0.000119583	-0.00233242	-0.000993292	-0.00033875	-0.000894583	-0.00253346	-6.89167e-05	-0.000740333	-0.00249004
	2.3	-5.78241e-19	5.78241e-19	5.78241e-19	1.15648e-18	-0.00110037	-0.00223013	-0.00304379	-0.00110217	-0.000413958	-0.00367125	0.000194917	-0.000821958	-0.00501187	-0.00456171	-0.00269642	-0.00202487	-0.00937962	-0.00618492	-0.00660042	-0.00470275	-0.020682	-0.0108971	-0.00962625	-0.00789679	-0.0149103	-0.0122377	-0.00917504
	CCK/Vehicle added
	2.55	0	5.78241e-19	0	-1.15648e-18	0.000169958	-0.00185513	0.000119542	0.00121817	-0.00180362	-0.00351258	0.00056325	-0.00243096	-0.00403821	-0.00652771	-0.00167842	-0.00235287	-0.0127093	-0.00740992	-0.00673575	-0.00678408	-0.029862	-0.0197044	-0.0169449	-0.0161991	-0.0267082	-0.0254577	-0.02063
	2.8	-1.15648e-18	-1.15648e-18	1.15648e-18	-1.15648e-18	0.000712292	-0.00218146	-0.00360512	-0.00106717	-0.000707625	-0.00289658	-0.000715083	-0.00200329	3.45833e-06	-0.00688071	-0.00384442	-0.00147254	-0.0142293	-0.0116912	-0.0107104	-0.00769208	-0.0331246	-0.0261181	-0.0235129	-0.0232148	-0.0371416	-0.0344313	-0.024965
	3.05	0	-1.15648e-18	-1.15648e-18	1.15648e-18	0.000767958	-0.00129112	-0.00224279	0.0016655	0.000413708	-0.00238992	-0.000804083	-0.000249292	-0.00155654	-0.00154571	-0.00382775	-0.000102875	-0.018417	-0.0124699	-0.0123957	-0.0100587	-0.038796	-0.0286707	-0.0290472	-0.0271078	-0.0414609	-0.0397913	-0.0306537
	3.3	0	0	0	0	0.00145196	0.00241488	-0.00266112	0.000766833	7.90417e-05	-0.000195917	-0.00100075	7.04167e-06	-0.00172021	-0.00269304	-0.00468375	-0.00198821	-0.019555	-0.0138462	-0.0130774	-0.00999742	-0.039051	-0.0322814	-0.0312742	-0.0326755	-0.0442589	-0.043594	-0.0374577
	3.55	0	0	-1.15648e-18	0	-0.000633375	-0.000217458	-0.00137612	-0.000511167	-0.00246996	-0.00253425	0.00150892	-0.00161063	-0.00402121	-0.00648071	-0.00181842	-0.00213688	-0.0229636	-0.0145849	-0.0136127	-0.0122594	-0.044026	-0.0366407	-0.0334922	-0.0333035	-0.0495269	-0.0445627	-0.0404967
	3.8	0	-1.15648e-18	1.15648e-18	1.15648e-18	-0.000995708	1.85417e-05	-0.00201346	0.000580167	-0.000213625	-0.00172358	-0.00096375	-0.000873625	-0.00711554	-0.00573371	-0.00430408	-0.00174054	-0.0236483	-0.0184452	-0.0166191	-0.0151404	-0.04391	-0.0371911	-0.0352412	-0.0344008	-0.0497169	-0.047218	-0.0411757
	4.05	-1.15648e-18	-1.15648e-18	-1.15648e-18	-1.15648e-18	0.00178029	-1.5125e-05	-0.00277379	-0.0002885	0.000187708	0.00128742	-0.00223008	-0.000861292	-0.000635208	-0.00410671	-0.00470075	-0.00254854	-0.022152	-0.0166116	-0.0175734	-0.0179764	-0.043099	-0.0366271	-0.0367869	-0.0389588	-0.0513653	-0.048535	-0.0457364
	4.3	1.15648e-18	1.15648e-18	0	1.15648e-18	0.000660292	-0.00246946	-0.00227646	-0.0003125	-0.00579629	-0.00250392	-0.00163808	-0.000946292	-0.00733587	-0.00667304	-0.00572142	-0.00334254	-0.0291986	-0.0207379	-0.0191514	-0.0184627	-0.0493583	-0.0402728	-0.0380986	-0.0408655	-0.0542222	-0.0492717	-0.047569
	4.55	-1.15648e-18	1.15648e-18	1.15648e-18	2.31296e-18	0.00197596	-0.000921458	-0.000866125	0.0017095	-0.000412958	-0.00304025	-0.000830083	0.00205071	-0.00754687	-0.00717771	-0.00337508	-0.00246954	-0.0265343	-0.0213669	-0.0181114	-0.0168484	-0.0475813	-0.0416021	-0.0390292	-0.0387305	-0.0559393	-0.0495943	-0.0479137
	4.8	0	2.31296e-18	1.15648e-18	2.31296e-18	0.000556958	-0.000212458	-0.00192446	-0.0009325	-0.00161696	-0.00155425	-0.00201642	-0.000503292	-0.00873421	-0.00504071	-0.00540708	-0.00453154	-0.028653	-0.0214212	-0.0215117	-0.0202627	-0.0481636	-0.0405011	-0.0395522	-0.0419008	-0.0537403	-0.0514187	-0.0500707
	5.05	2.31296e-18	0	1.15648e-18	2.31296e-18	0.00141196	-0.000903458	-0.00100379	-0.00165283	0.000372708	-0.00039925	-0.000322417	-0.00120129	-0.00710921	-0.00494238	-0.00440108	-0.00324954	-0.0274443	-0.0213953	-0.0188057	-0.0209064	-0.046307	-0.0417071	-0.0379836	-0.0434515	-0.0544486	-0.0509587	-0.051414
	5.3	-2.31296e-18	-2.31296e-18	-1.15648e-18	2.31296e-18	0.00573163	-0.00104879	0.00117421	0.0002455	-0.00110562	-0.00315958	0.000139583	-0.000575292	-0.00780287	-0.00698004	-0.00357142	-0.00315388	-0.0280066	-0.0244863	-0.0199784	-0.0226164	-0.0466413	-0.0437971	-0.0414436	-0.0419855	-0.0548753	-0.0512193	-0.0507074
	5.55	2.31296e-18	0	-1.15648e-18	-2.31296e-18	0.00187863	-0.00138312	-0.00181079	-0.0030425	0.00109338	-0.000682583	-0.00306908	-0.00350429	-0.0103272	-0.00500638	-0.00457975	-0.00438754	-0.0290963	-0.0227133	-0.0220264	-0.0250974	-0.0488506	-0.0440051	-0.0404096	-0.0456175	-0.0547973	-0.0521453	-0.0547194
	5.8	2.31296e-18	2.31296e-18	0	-2.31296e-18	0.000254625	0.00176187	-0.00146912	-0.0010495	-0.00270496	0.000846083	-0.000293417	-0.00210363	-0.0108162	-0.00416837	-0.00550908	-0.00498454	-0.0343376	-0.0230779	-0.0206404	-0.0203271	-0.0511176	-0.0419954	-0.0405319	-0.0443621	-0.0559469	-0.050712	-0.053121
	6.05	-2.31296e-18	-2.31296e-18	2.31296e-18	2.31296e-18	0.000462625	-0.000638125	0.000394875	-0.0006815	0.000288375	-0.00149758	-0.00169075	-0.000925625	-0.00804554	-0.00817837	-0.00484142	-0.00479154	-0.0305903	-0.0249412	-0.0211701	-0.0233087	-0.0510203	-0.0442221	-0.0394832	-0.0450235	-0.0580746	-0.0515197	-0.05252
	6.3	0	2.31296e-18	-2.31296e-18	-2.31296e-18	-0.00150804	0.000687208	-0.00294079	-0.00241517	0.000274708	-0.00254825	-0.00657875	-0.00390763	-0.00870821	-0.00742571	-0.00918842	-0.00624488	-0.0309306	-0.0245859	-0.0265094	-0.0256191	-0.0505046	-0.0457394	-0.0438246	-0.0470918	-0.0577029	-0.0561697	-0.0557997
	6.55	0	2.31296e-18	0	-2.31296e-18	-0.000359042	0.000495542	-0.00193146	-0.0009855	0.000576708	-0.00167192	-0.00118875	-0.00107763	-0.00896554	-0.00464537	-0.00621242	-0.00692588	-0.0328343	-0.0244042	-0.0224321	-0.0248731	-0.0491906	-0.0439628	-0.0417156	-0.0470441	-0.0576552	-0.053865	-0.054374
	6.8	0	2.31296e-18	2.31296e-18	0	-0.000289375	0.00132788	-0.00346379	-0.0006365	-0.00325862	-0.00184825	-0.00180942	-0.00214429	-0.0133462	-0.00759138	-0.00704375	-0.00383054	-0.0345126	-0.0259039	-0.0247254	-0.0263587	-0.0529303	-0.0436064	-0.0436469	-0.0460428	-0.0569126	-0.0558877	-0.0562507
	7.05	0	-2.31296e-18	0	2.31296e-18	-0.00155104	0.00121654	-0.00101046	-0.00263683	-0.00159496	-0.00254158	-0.00230108	-0.00325229	-0.0130789	-0.00721004	-0.00799075	-0.00781654	-0.0351543	-0.0273156	-0.0233074	-0.0280054	-0.0525356	-0.0461554	-0.0429132	-0.0461288	-0.0568053	-0.0552523	-0.0563507
	7.3	-2.31296e-18	2.31296e-18	-2.31296e-18	2.31296e-18	-0.00185671	-0.00220112	-0.000544792	0.000607167	-0.00393096	-0.00363592	-0.000493083	0.000284042	-0.0119275	-0.00960171	-0.00603875	-0.00345888	-0.0346976	-0.0295026	-0.0218607	-0.0259524	-0.0508463	-0.0481851	-0.0404019	-0.0442211	-0.0604209	-0.053039	-0.053494
	7.55	0	-2.31296e-18	-2.31296e-18	2.31296e-18	-0.000268375	0.000806542	-0.000257458	-0.00453417	-0.00183229	-0.00166725	0.00019725	-0.00280896	-0.0113509	-0.00733638	-0.00720542	-0.00680987	-0.0342073	-0.0270583	-0.0229194	-0.0271734	-0.053261	-0.0442924	-0.0431596	-0.0481465	-0.0583259	-0.0543043	-0.057683
	7.8	0	0	0	2.31296e-18	0.00225696	-0.000875792	-0.00133579	-0.000390167	-0.00105729	-0.00152458	-0.00188242	-0.000968292	-0.00991287	-0.010638	-0.00601908	-0.00484154	-0.032188	-0.0286599	-0.0245391	-0.0265027	-0.0503616	-0.0459254	-0.0438772	-0.0471018	-0.0594092	-0.054459	-0.0573154
	8.05	-2.31296e-18	-2.31296e-18	0	0	0.00226129	0.00196854	-0.00221646	-0.00138583	0.00157171	-0.00137325	-0.00109908	-0.000849625	-0.0114305	-0.00693537	-0.00620942	-0.00440887	-0.03257	-0.0266596	-0.0257001	-0.0259871	-0.0495316	-0.0450037	-0.0429419	-0.0475191	-0.0582352	-0.0544187	-0.0556027
	8.3	0	-2.31296e-18	0	2.31296e-18	2.92917e-05	0.00236387	-0.00405879	0.000753833	-0.00113196	-0.00038325	-0.00355008	0.00131204	-0.0130545	-0.00634338	-0.00971875	-0.00454421	-0.0342683	-0.0272179	-0.0252364	-0.0263351	-0.052952	-0.0449564	-0.0446609	-0.0448948	-0.0596879	-0.054675	-0.056359
	8.55	-2.31296e-18	-2.31296e-18	2.31296e-18	0	0.000704625	0.000290875	-0.000626792	0.0009865	-0.000588958	-0.00279258	-0.00167275	0.000108708	-0.0118529	-0.00870837	-0.00559908	-0.00551588	-0.0345253	-0.0305556	-0.0257434	-0.0256174	-0.0515283	-0.0469171	-0.0446459	-0.0464515	-0.0611076	-0.0561377	-0.0548237
	8.8	2.31296e-18	2.31296e-18	2.31296e-18	-2.31296e-18	0.00252329	0.00191121	-0.00166946	0.0008325	-5.6625e-05	-0.00137558	-0.00246442	-0.00130929	-0.0125462	-0.00760304	-0.00790875	-0.00645388	-0.034701	-0.0301576	-0.0260711	-0.0270407	-0.0531416	-0.0472751	-0.0450496	-0.0488221	-0.0600766	-0.0561223	-0.0566194
	9.05	-2.31296e-18	0	-2.31296e-18	0	0.000624625	-0.00151312	-0.00100779	-0.0004265	0.000285375	-0.00415458	-0.00136408	-0.000532292	-0.0111549	-0.00993538	-0.00809808	-0.00678488	-0.0352616	-0.0314739	-0.0269687	-0.0281197	-0.0516563	-0.0487974	-0.0447396	-0.0464215	-0.0625086	-0.05573	-0.0554214
	9.3	0	2.31296e-18	2.31296e-18	2.31296e-18	0.000744625	-0.00176379	-0.00222546	0.0012085	-0.000627625	-0.00280292	-0.00135708	-0.00255796	-0.0129039	-0.00778638	-0.00878175	-0.00664254	-0.0376116	-0.0291733	-0.0254731	-0.0293474	-0.05509	-0.0489118	-0.0430026	-0.0507255	-0.0594989	-0.05621	-0.058923
	9.55	2.31296e-18	-2.31296e-18	2.31296e-18	-2.31296e-18	0.00403196	0.00251487	-0.000880792	-0.0021015	-0.000203625	0.000508417	-0.00189975	-0.00322063	-0.0101552	-0.00754138	-0.00825242	-0.00816621	-0.0319393	-0.0305282	-0.0261081	-0.0315577	-0.0499426	-0.0454571	-0.0459026	-0.0519271	-0.0578302	-0.0568643	-0.0587254
	9.8	2.31296e-18	-2.31296e-18	-2.31296e-18	0	0.00261563	0.00239721	-0.000945792	-0.0020145	0.000844708	-0.000633917	-0.00248075	-0.00336829	-0.0102839	-0.00607971	-0.00893142	-0.00890154	-0.035169	-0.0287319	-0.0280244	-0.0299244	-0.053132	-0.0462844	-0.0454836	-0.0487585	-0.0588709	-0.0553743	-0.0592464
	10.05	0	0	2.31296e-18	0	0.00112963	0.000717208	-0.00358379	-0.0005335	0.000696708	0.00148575	-0.00227608	-0.00261196	-0.0134182	-0.00794904	-0.00775408	-0.00804188	-0.0327736	-0.0301832	-0.0244324	-0.0327957	-0.0538693	-0.0466148	-0.0445692	-0.0506441	-0.0609193	-0.0554973	-0.0605
	10.3	0	-2.31296e-18	2.31296e-18	0	0.000436292	-0.00143346	-0.00317079	0.0015345	0.000900042	-0.00248258	-0.00132542	0.000604375	-0.0104095	-0.00981804	-0.00870775	-0.00513954	-0.0363156	-0.0314216	-0.0271924	-0.0290017	-0.0530106	-0.0477894	-0.0439569	-0.0483558	-0.0587053	-0.0566643	-0.0580597
	10.55	-2.31296e-18	0	2.31296e-18	0	0.00189929	0.000496875	-0.00253346	0.000361833	-0.00149096	0.00233042	-0.00307075	-0.00202129	-0.0134792	-0.00706504	-0.00765408	-0.00829321	-0.0353836	-0.0286126	-0.0279351	-0.0304304	-0.0540953	-0.0475321	-0.0442973	-0.0500995	-0.0595946	-0.0562607	-0.0564297
	10.8	-2.31296e-18	-2.31296e-18	-2.31296e-18	0	0.000788958	0.000381542	-0.00193179	-0.000659833	-0.00255562	-0.000552583	-0.00352808	0.000235375	-0.0139045	-0.011703	-0.00923642	-0.00624621	-0.0360453	-0.0302366	-0.0282041	-0.0310737	-0.055146	-0.0486938	-0.0466909	-0.0491958	-0.0625649	-0.055792	-0.0559684
	11.05	0	4.62593e-18	-2.31296e-18	4.62593e-18	0.000954292	0.00141921	-0.00115546	-0.00140317	0.000528708	0.000636083	0.000428917	-0.00188863	-0.0120495	-0.00742304	-0.00789208	-0.00839121	-0.0352376	-0.0272793	-0.0268348	-0.0314531	-0.05366	-0.0443804	-0.0427939	-0.0496031	-0.0591869	-0.0538507	-0.0571267
	11.3	2.31296e-18	-4.62593e-18	-2.31296e-18	0	-0.00225304	0.000657875	6.05417e-05	-0.0014115	-0.00231362	-0.00259492	-0.000119417	0.000224375	-0.0145415	-0.00941171	-0.00707042	-0.00577388	-0.0376426	-0.0296866	-0.0257047	-0.0293264	-0.0566336	-0.0484104	-0.0444606	-0.0492091	-0.0599332	-0.055936	-0.0563964
	11.55	-2.31296e-18	0	-2.31296e-18	-4.62593e-18	0.00122729	0.00153587	-0.00174646	-0.000790167	-0.00216129	-0.000916583	-0.00202175	-0.000955625	-0.0125995	-0.0107414	-0.00742608	-0.00854454	-0.0342936	-0.0302316	-0.0273271	-0.0307981	-0.0544246	-0.0487428	-0.0453569	-0.0501755	-0.0606192	-0.054895	-0.0590104
	11.8	-4.62593e-18	-4.62593e-18	-2.31296e-18	-4.62593e-18	0.00532629	-0.000261458	-0.00274046	0.00326283	-0.00136129	-0.00136658	-0.00402808	0.00428104	-0.0134915	-0.00740671	-0.0110827	-0.00299454	-0.0354993	-0.0321676	-0.0304801	-0.0263464	-0.0532633	-0.0474821	-0.0477276	-0.0445268	-0.0610656	-0.057955	-0.0541634
	12.05	4.62593e-18	0	2.31296e-18	-4.62593e-18	0.00114363	-0.00151713	-0.00120712	0.00113883	-0.00154729	-0.00214692	-0.00405442	0.00111637	-0.0148412	-0.00993971	-0.00847408	-0.00647587	-0.0364883	-0.0312902	-0.0283884	-0.0292464	-0.0529803	-0.0487104	-0.0476636	-0.0473608	-0.0612936	-0.056226	-0.056849
	GTP added
	12.63	-4.62593e-18	0	-4.62593e-18	0	-0.00162571	0.000566208	0.000773208	0.00105183	-0.00595729	-0.00183592	-0.00304375	-0.00187229	-0.0218619	-0.00979337	-0.0133428	-0.00627354	-0.0455633	-0.0311406	-0.0311181	-0.0344121	-0.0624523	-0.0499511	-0.0490832	-0.0516485	-0.0605912	-0.0579557	-0.0571677
	12.88	0	-4.62593e-18	-4.62593e-18	-4.62593e-18	-0.000372708	-0.00405379	-0.00170879	4.28333e-05	-0.00598662	-0.00535592	-0.00418575	-0.00178063	-0.0235972	-0.0147954	-0.0119227	-0.00967588	-0.0474953	-0.0383846	-0.0339951	-0.0363861	-0.0687306	-0.0579341	-0.0533952	-0.0537445	-0.0728493	-0.0631837	-0.062349
	13.13	4.62593e-18	-4.62593e-18	4.62593e-18	0	0.00124829	-0.00295979	-0.00162812	-0.00430383	-0.00557096	-0.00423792	-0.00464542	-0.00551529	-0.0234429	-0.0176957	-0.0147494	-0.0131979	-0.0497176	-0.0436542	-0.0373451	-0.0404014	-0.0695696	-0.0593411	-0.0549676	-0.0591088	-0.0779036	-0.0683073	-0.069689
	13.38	4.62593e-18	-4.62593e-18	-4.62593e-18	-4.62593e-18	-0.00399237	-0.000935458	-0.00496279	-0.0021015	-0.00986462	-0.00730592	-0.00478408	-0.00318863	-0.0276972	-0.0176144	-0.0171717	-0.0115975	-0.0533013	-0.0441086	-0.0392037	-0.0416361	-0.0753406	-0.0638884	-0.0618556	-0.0601208	-0.0827092	-0.0726927	-0.0732137
	13.63	4.62593e-18	0	4.62593e-18	0	-0.00616404	-0.00467746	-0.00271346	-0.00290617	-0.0128236	-0.00980592	-0.00559242	-0.00377263	-0.0307319	-0.023947	-0.0177877	-0.0158059	-0.058949	-0.0479509	-0.0417411	-0.0446477	-0.0806676	-0.0709281	-0.0623886	-0.0651251	-0.0890926	-0.076012	-0.075664
	13.88	0	-4.62593e-18	-4.62593e-18	-4.62593e-18	-0.00330337	-0.000978792	-0.00535379	-0.00219317	-0.00734929	-0.00639525	-0.00735842	-0.00684929	-0.0271375	-0.0196287	-0.0193631	-0.0159802	-0.05287	-0.0472976	-0.0420407	-0.0432194	-0.0769446	-0.0714338	-0.0655332	-0.0691048	-0.0899952	-0.0803893	-0.078876
	14.13	-4.62593e-18	4.62593e-18	0	-4.62593e-18	-0.00307604	-0.00743213	-0.00311879	-0.00638317	-0.010659	-0.0121509	-0.00753408	-0.00583029	-0.0274009	-0.0250607	-0.0196451	-0.0183105	-0.0568963	-0.0504239	-0.0446587	-0.0462507	-0.0783506	-0.0747684	-0.0670866	-0.0699801	-0.0944106	-0.0816913	-0.0817277
	14.38	0	4.62593e-18	4.62593e-18	-4.62593e-18	-0.00364604	-0.00570346	-0.00468012	-0.00441117	-0.00718362	-0.0144032	-0.00729442	-0.00558429	-0.0313712	-0.0237414	-0.0189794	-0.0177932	-0.0549463	-0.0504396	-0.0458561	-0.0470564	-0.0794423	-0.0750164	-0.0683629	-0.0706581	-0.0957199	-0.085515	-0.0828104
	14.63	0	-4.62593e-18	0	0	-0.00857571	-0.00953479	-0.00534146	-0.00548617	-0.0109223	-0.0123726	-0.00802042	-0.00711063	-0.0329635	-0.0250207	-0.0180584	-0.0168375	-0.0586483	-0.0538416	-0.0442934	-0.0458911	-0.0813946	-0.0794698	-0.0708176	-0.0697938	-0.0994346	-0.0856557	-0.0837767
	14.88	-4.62593e-18	-4.62593e-18	0	0	-0.000724375	-0.00573779	-0.00617412	-0.00519817	-0.00935462	-0.00966725	-0.00996142	-0.00628529	-0.0281255	-0.0227034	-0.0192981	-0.0204305	-0.0560783	-0.0514226	-0.0463527	-0.0482077	-0.0780706	-0.0785968	-0.0724919	-0.0743651	-0.0974056	-0.087908	-0.0884767
	15.13	0	0	-4.62593e-18	0	-0.00749071	-0.00145979	-0.00524779	-0.00632217	-0.012525	-0.00795625	-0.00775808	-0.00768096	-0.0319345	-0.0221817	-0.0191271	-0.0195012	-0.0590103	-0.0520326	-0.0454204	-0.0491841	-0.084138	-0.0762504	-0.0725619	-0.0741771	-0.0966886	-0.0877023	-0.0876127
	15.38	-4.62593e-18	0	0	4.62593e-18	-0.00545571	-0.00498279	-0.00949146	-0.0055195	-0.0139403	-0.00939958	-0.0101167	-0.00632563	-0.0327262	-0.0214877	-0.0208414	-0.0176692	-0.0604283	-0.0521206	-0.0492094	-0.0484647	-0.0847926	-0.0792891	-0.0746502	-0.0740645	-0.0993889	-0.0956443	-0.0901574
	15.63	4.62593e-18	-4.62593e-18	0	0	-0.00374404	-0.00589612	-0.00605812	-0.00625717	-0.00844262	-0.0139253	-0.00852808	-0.00949063	-0.0308739	-0.0267747	-0.0193614	-0.0183745	-0.0582416	-0.0555093	-0.0502201	-0.0497664	-0.082467	-0.0808998	-0.0743206	-0.0766261	-0.10238	-0.0916033	-0.0903484
	15.88	0	-4.62593e-18	0	-4.62593e-18	-0.00690571	-0.00838446	-0.00849612	-0.00496817	-0.0104073	-0.0110729	-0.00876475	-0.00752163	-0.0309172	-0.0248124	-0.0193941	-0.0179709	-0.0619583	-0.0534752	-0.0485064	-0.0487657	-0.0862816	-0.0803344	-0.0749666	-0.0759538	-0.101312	-0.0951583	-0.088183
	16.13	-4.62593e-18	-4.62593e-18	0	4.62593e-18	-0.00881537	-0.00574846	-0.00707946	-0.00510817	-0.0135696	-0.00707192	-0.00737608	-0.00851229	-0.0350309	-0.0230507	-0.0187374	-0.0175585	-0.0618193	-0.0523899	-0.0458698	-0.0472231	-0.0866386	-0.0774808	-0.0746262	-0.0749931	-0.0990493	-0.0931007	-0.0921107
	16.38	4.62593e-18	0	0	4.62593e-18	-0.00524604	-0.00896046	-0.00648979	-0.0082215	-0.010368	-0.0121359	-0.00815442	-0.00942729	-0.0294645	-0.025924	-0.0188351	-0.0181862	-0.05713	-0.0556489	-0.0502354	-0.0520427	-0.0827113	-0.0829801	-0.0759126	-0.0775518	-0.102109	-0.0940217	-0.092727
	16.63	4.62593e-18	0	4.62593e-18	-4.62593e-18	-0.00841737	-0.00620012	-0.00749712	-0.00635883	-0.014424	-0.0114103	-0.0104077	-0.00625163	-0.0333309	-0.0265214	-0.0213341	-0.0200442	-0.061318	-0.0548652	-0.0501094	-0.0477871	-0.0872893	-0.0813154	-0.0758862	-0.0758601	-0.104139	-0.09783	-0.092067
	16.88	-4.62593e-18	4.62593e-18	0	0	-0.00656271	-0.00680479	-0.00912646	-0.00721583	-0.00941096	-0.0100993	-0.0103497	-0.00726329	-0.0303695	-0.0217227	-0.0203924	-0.0180519	-0.0600326	-0.0512169	-0.0495701	-0.0504101	-0.0830923	-0.0804997	-0.0759726	-0.0763621	-0.103703	-0.0973007	-0.0915977
	17.13	0	-4.62593e-18	4.62593e-18	-4.62593e-18	-0.00799704	-0.00522846	-0.00530979	-0.00712883	-0.0129993	-0.0107049	-0.00770675	-0.00922763	-0.0325899	-0.0237944	-0.0210981	-0.0187245	-0.060632	-0.0536196	-0.0487467	-0.0506381	-0.086339	-0.0780567	-0.0746316	-0.0756818	-0.103684	-0.094305	-0.0918404
	17.38	4.62593e-18	4.62593e-18	-4.62593e-18	4.62593e-18	-0.00691471	-0.00659213	-0.00747312	-0.00858117	-0.011553	-0.0110126	-0.00933375	-0.00886263	-0.0328455	-0.0238297	-0.0214914	-0.0204672	-0.0612116	-0.0537919	-0.0490191	-0.0498384	-0.087078	-0.0836481	-0.0765279	-0.0770768	-0.10464	-0.0984997	-0.094553
	17.63	0	-4.62593e-18	0	-4.62593e-18	-0.00857937	-0.00426913	-0.0124568	-0.0091045	-0.0129983	-0.0110029	-0.0113797	-0.0108166	-0.0321559	-0.025007	-0.0240744	-0.0214195	-0.0588973	-0.0549549	-0.0530441	-0.0527237	-0.0861856	-0.0815104	-0.0800736	-0.0784175	-0.102155	-0.10077	-0.0957834
	17.88	0	0	0	4.62593e-18	-0.00753404	-0.00753979	-0.00919279	-0.0092605	-0.0149083	-0.0137936	-0.0118768	-0.0106913	-0.0341225	-0.021379	-0.0236764	-0.0202635	-0.0619133	-0.0552826	-0.0541611	-0.0530517	-0.0880943	-0.0834434	-0.0807436	-0.0774171	-0.103527	-0.102273	-0.0956187
	18.13	-4.62593e-18	0	4.62593e-18	4.62593e-18	-0.00888504	-0.00749079	-0.00817179	-0.00812717	-0.0108323	-0.0112029	-0.0101631	-0.0105576	-0.0288975	-0.0264167	-0.0198957	-0.0210152	-0.0609286	-0.0560369	-0.0508891	-0.0515341	-0.0860613	-0.0807304	-0.0787002	-0.0802668	-0.102827	-0.096583	-0.095981
	18.38	-4.62593e-18	0	0	4.62593e-18	-0.00889637	-0.00569646	-0.00655612	-0.00946917	-0.0112963	-0.0110059	-0.00952942	-0.010437	-0.0332959	-0.0253064	-0.0199361	-0.0212255	-0.0605423	-0.0543586	-0.0497827	-0.0493901	-0.0862956	-0.0821848	-0.0790582	-0.0780025	-0.105841	-0.0983947	-0.0950627
	18.63	4.62593e-18	-4.62593e-18	0	4.62593e-18	-0.00554504	-0.00691612	-0.00676279	-0.00796317	-0.0117146	-0.0103906	-0.0109051	-0.010362	-0.0312479	-0.0246864	-0.0219367	-0.0196292	-0.0610236	-0.0525776	-0.0486864	-0.0532037	-0.0847863	-0.0815508	-0.0787949	-0.0798648	-0.104267	-0.100061	-0.096124
	18.88	-4.62593e-18	4.62593e-18	4.62593e-18	4.62593e-18	-0.00620571	-0.00791912	-0.0106188	-0.0107808	-0.0101233	-0.0148553	-0.0130827	-0.012916	-0.0318325	-0.024681	-0.0205087	-0.0205972	-0.0604333	-0.0553799	-0.0515817	-0.0531391	-0.0830166	-0.0842494	-0.0795252	-0.0808318	-0.107975	-0.10204	-0.0963184
	19.13	0	4.62593e-18	-4.62593e-18	-4.62593e-18	-0.00654004	-0.00779746	-0.00899812	-0.0120075	-0.014253	-0.0114869	-0.0117904	-0.013518	-0.0325125	-0.025493	-0.0220377	-0.0230149	-0.0600263	-0.0546586	-0.0500314	-0.0543017	-0.0862753	-0.0828054	-0.0793172	-0.0820131	-0.103796	-0.102409	-0.097643
	19.38	0	-4.62593e-18	0	0	-0.00660671	-0.00794446	-0.00684346	-0.00900017	-0.010892	-0.0142009	-0.00945208	-0.0110176	-0.0317522	-0.026507	-0.0227217	-0.0213315	-0.0616863	-0.0580529	-0.0509641	-0.0533991	-0.0856386	-0.0852271	-0.0799876	-0.0779058	-0.105703	-0.100617	-0.0957457
	19.63	4.62593e-18	0	4.62593e-18	-4.62593e-18	-0.00562604	-0.00904646	-0.00821812	-0.00888283	-0.012097	-0.0119022	-0.0112007	-0.0108846	-0.0324472	-0.025197	-0.0222281	-0.0225829	-0.0622716	-0.0572812	-0.0512921	-0.0534944	-0.0887463	-0.0839524	-0.0792672	-0.0794521	-0.10622	-0.10053	-0.0976614
	19.88	-4.62593e-18	4.62593e-18	4.62593e-18	4.62593e-18	-0.00321437	-0.00739446	-0.00914246	-0.00978917	-0.00865762	-0.0146516	-0.0115151	-0.00975696	-0.0317359	-0.0255604	-0.0240567	-0.0227975	-0.060604	-0.0556182	-0.0521158	-0.0536607	-0.0841253	-0.0837061	-0.0819856	-0.0806001	-0.107892	-0.102616	-0.0943157
	20.13	-4.62593e-18	0	-4.62593e-18	4.62593e-18	-0.00673937	-0.00624946	-0.00872812	-0.00788117	-0.0110396	-0.0122326	-0.00925108	-0.010221	-0.0314412	-0.0228847	-0.0220211	-0.0225955	-0.0598803	-0.0560312	-0.0503004	-0.0539494	-0.0873843	-0.0839991	-0.0785649	-0.0798608	-0.103518	-0.101408	-0.0960897
	20.38	0	0	4.62593e-18	0	-0.00567471	-0.00709979	-0.00982046	-0.00838517	-0.00845129	-0.0117283	-0.00979008	-0.00967196	-0.0293609	-0.0242884	-0.0228564	-0.0215232	-0.061315	-0.0548779	-0.0538861	-0.0521841	-0.0868886	-0.0823124	-0.0803599	-0.0795718	-0.104838	-0.101341	-0.0968887
	20.63	4.62593e-18	0	0	-4.62593e-18	-0.00785804	-0.00654612	-0.0106358	-0.0097095	-0.0127326	-0.0149516	-0.0103171	-0.0106986	-0.0333202	-0.0264604	-0.0249971	-0.0234835	-0.061336	-0.0592759	-0.0544091	-0.0540151	-0.0878106	-0.0849901	-0.0813466	-0.0820015	-0.10953	-0.103037	-0.0965767
	20.88	0	4.62593e-18	0	4.62593e-18	-0.00714704	-0.00867779	-0.00833979	-0.0112652	-0.0104876	-0.0146859	-0.0114421	-0.0112896	-0.0316765	-0.0265787	-0.0224717	-0.0247535	-0.0624093	-0.0570339	-0.0526911	-0.0543924	-0.0876243	-0.0825734	-0.0827952	-0.0813421	-0.106819	-0.103646	-0.0997294
	21.13	4.62593e-18	4.62593e-18	0	4.62593e-18	-0.00878337	-0.00679046	-0.00751812	-0.0101265	-0.010726	-0.0115832	-0.0108014	-0.010681	-0.0336369	-0.027206	-0.0209817	-0.0223292	-0.0608503	-0.0573819	-0.0504414	-0.0545237	-0.0880796	-0.0856791	-0.0800419	-0.0810841	-0.108512	-0.101944	-0.0980517
	21.38	4.62593e-18	0	0	0	-0.00923037	-0.00853046	-0.00979246	-0.0122662	-0.0132463	-0.0116996	-0.0108534	-0.0135426	-0.0328232	-0.026159	-0.0220811	-0.0242775	-0.0632856	-0.0596506	-0.0534461	-0.0544814	-0.0884423	-0.0831814	-0.0801756	-0.0810191	-0.105727	-0.102899	-0.0974814
	21.63	-4.62593e-18	0	4.62593e-18	0	-0.00778037	-0.0100338	-0.00733912	-0.0125922	-0.011154	-0.0138439	-0.0106987	-0.0130136	-0.0332662	-0.025795	-0.0220844	-0.0232202	-0.0614153	-0.0566362	-0.0521951	-0.0559954	-0.0899346	-0.0853401	-0.0818492	-0.0824048	-0.104684	-0.10284	-0.101343
	21.88	-4.62593e-18	4.62593e-18	4.62593e-18	-4.62593e-18	-0.00975404	-0.00959113	-0.00712912	-0.0094505	-0.013584	-0.0138739	-0.0116867	-0.010861	-0.0363285	-0.028585	-0.0212601	-0.0204752	-0.0654563	-0.0568676	-0.0526887	-0.0532011	-0.0904823	-0.0862061	-0.0821029	-0.0788998	-0.104628	-0.101869	-0.095661
	22.13	0	0	4.62593e-18	4.62593e-18	-0.00699571	-0.00801679	-0.0100811	-0.0104382	-0.013583	-0.0120556	-0.0102924	-0.013641	-0.0323649	-0.0266474	-0.0223327	-0.0251752	-0.061939	-0.0530026	-0.0526171	-0.0575207	-0.0887666	-0.0829804	-0.0809446	-0.0820938	-0.105777	-0.104289	-0.0988894
	22.38	4.62593e-18	4.62593e-18	-4.62593e-18	4.62593e-18	-0.00643937	-0.00854546	-0.0118748	-0.00986783	-0.0123506	-0.0138496	-0.0130907	-0.011257	-0.0317725	-0.0251827	-0.0253521	-0.0246172	-0.0621963	-0.0583216	-0.0544061	-0.0540754	-0.0852376	-0.0845824	-0.0812312	-0.0809945	-0.10743	-0.106111	-0.0979197
	Figure7D CCK2R (sterol7M Gq)-conformation
	TIme (min)	Vehicle					-11					-10					-9					-8					-7					-6
	experimental date	21112022	24112022	02122022	02122022	02122022	21112022	24112022	02122022	02122022	02122022	21112022	24112022	02122022	02122022	02122022	21112022	24112022	02122022	02122022	02122022	21112022	24112022	02122022	02122022	02122022	21112022	24112022	02122022	02122022	02122022	24112022	02122022	02122022
	0	0	0	0	0	0	-0.00120942	1.125e-06	0.00156721	0.00226208	0.00134346	-0.000189125	-0.000512458	0.000401875	0.00375704	0.00222879	-0.00056275	-0.00115221	0.00167775	0.000224	0.00472717	0.00114421	-0.00122558	0.000152417	-0.000506625	0.00213479	0.00205038	0.000841292	0.00193383	0.000751125	0.00413208	-0.00146979	0.00196987	0.00543242
	0.25	0	0	0	0	-7.22801e-20	-0.00134542	0.000960125	-0.00152379	-0.00034225	0.00165979	0.000219542	-0.00151246	0.000948208	0.000297708	0.00319679	0.00100825	0.000317458	-0.000323583	0.003369	0.00107983	-0.000878792	-1.025e-05	0.000479417	-0.000676292	0.00368046	0.00145504	-0.00213538	-0.000613167	0.000456125	0.00118242	-0.000158458	0.00120321	0.000773083
	0.5	0	0	0	0	0	-4.10833e-05	-0.000104875	-0.000616125	0.000198083	-0.00133021	9.52083e-05	0.000947542	-0.000151792	0.000692375	0.00126212	-0.00052675	0.00261746	-0.000988583	-0.00154333	-0.00207017	0.000157875	4.50833e-05	-0.000921583	0.000534708	0.000991792	0.000466375	0.00241329	0.0002495	-4.72083e-05	0.00104042	0.000786208	-0.000388458	0.00134575
	0.75	-1.4456e-19	0	0	0	0	-0.000575417	0.000705125	0.000407208	0.000398417	-0.00320821	-0.00129879	0.000938542	0.00172321	-0.000766958	-0.00306321	-0.000904083	0.000138125	0.000226083	-0.00101333	-0.00199617	-0.000216792	0.000277417	0.000193083	0.00106304	-0.00257754	-0.00141529	0.00113629	0.000217167	-0.00170787	-0.00190425	0.00122954	0.000521542	0.00128508
	1	0	0	0	1.4456e-19	0	0.00158192	-0.000595208	-0.000708125	-0.00154892	0.00323079	0.00189121	0.000843542	-0.000408792	0.000310708	0.000572792	0.00117158	-0.000375542	-0.00106525	-0.00104067	0.0020415	-1.125e-06	0.00204775	-8.05833e-05	-0.00306196	-0.000871875	0.00141604	0.000504958	-0.000847167	-1.95417e-05	0.00179208	0.000540875	-0.00137679	-0.00391592
	1.25	0	0	0	0	0	0.000427583	0.000142792	-0.000300125	8.64167e-05	-0.00185387	0.000723875	0.000286208	-0.000252792	-0.00424229	-0.00296788	0.000833583	-0.00177787	0.00111275	-0.001078	-0.00150483	0.000259208	0.00065675	0.00155775	-0.000178625	-0.000803542	-0.000342625	0.000120958	0.0019305	0.000320458	-0.00267458	-0.000250458	-9.87917e-05	-0.00162058
	1.5	0	-1.4456e-19	0	0	-2.89121e-19	0.00111592	-6.7875e-05	0.00115121	-0.000966583	-0.000852542	-0.000954125	0.000729875	-0.000707125	-0.000979625	-0.00145321	-0.000331417	-0.000800875	0.000419083	-0.00131533	-0.0024165	-0.000910792	-0.00053925	-0.00011825	-0.000570292	-0.00139321	-0.00123762	-0.00195104	-0.000589167	-0.00147287	-0.00103058	-0.000621458	-0.000419125	-0.00199325
	1.75	1.4456e-19	0	2.89121e-19	-1.4456e-19	0	4.59167e-05	-0.00104121	2.25417e-05	-8.725e-05	0.00101079	-0.000487792	-0.00172079	-0.00155279	0.000931042	0.000223792	-0.000688417	0.00103346	-0.00105825	0.00239767	0.000139167	0.000446208	-0.00125192	-0.00126225	0.00339604	-0.00116088	-0.00239229	-0.000930375	-0.0022815	0.00171979	-0.00253758	-5.64583e-05	-0.00141146	-0.00130658
	CCK/Vehicle added
	2.4	-5.78241e-19	1.15648e-18	0	0	0	0.00506825	-0.00267788	-0.00207212	-0.00608092	0.000154125	-0.000634458	0.00176154	-0.00237246	-0.00598096	0.00187079	-0.000135417	-0.00141454	-0.00596825	-0.00632033	-0.0013575	-0.000926125	-0.00247392	-0.00489625	-0.00216263	-0.00319421	-0.00574362	-0.00308804	-0.00527683	-0.00866254	-0.00512025	-0.000927125	-0.00546146	-0.0106879
	2.65	0	-1.15648e-18	1.15648e-18	-2.89121e-19	0	0.00238292	-0.00108887	-0.00133679	-0.00163958	0.00325879	-0.000215792	-0.000142458	-0.000397125	-0.00559896	-0.000571208	-0.000690083	-0.00444888	-0.00344192	-0.002969	-0.0002565	-0.00343979	-0.00336058	-0.00269992	-0.00519562	-0.00503088	-0.00741162	-0.00550904	-0.00453883	-0.00840821	-0.00632658	-0.00431479	-0.00305079	-0.0107272
	2.9	0	-1.15648e-18	1.15648e-18	0	5.78241e-19	0.00216992	0.00143346	-0.00195012	-0.00727358	-0.000531542	0.00112688	0.000127542	-0.000268792	-0.00473829	-0.00398821	-0.000687083	-0.00119088	-0.00190692	-0.00483833	-0.0038385	-0.00258946	-0.00419425	-0.00262758	-0.00577696	-0.00693554	-0.00745729	-0.00390204	-0.0048465	-0.0101842	-0.00454858	-0.00384279	-0.00505079	-0.0145082
	3.15	1.15648e-18	0	-1.15648e-18	0	-5.78241e-19	-0.00059275	-0.000800208	-0.00215212	-0.00463958	0.000623458	-0.000942792	0.00210454	-0.000686458	-0.00518262	-0.00286788	-0.00258742	-0.00214188	-0.00190792	-0.00230733	-0.00118983	-0.00552812	-0.00240092	-0.00329625	-0.00319529	-0.00378521	-0.00967562	-0.00537937	-0.00493383	-0.00911954	-0.00636725	-0.00333479	-0.00711879	-0.0111032
	3.4	1.15648e-18	0	0	0	1.15648e-18	-0.00019375	-0.000164875	-0.000418125	-0.00162825	0.000467792	-0.000932458	-0.00252279	0.000927208	-0.00532929	0.00325746	-0.00308575	-0.00414554	-0.00145025	-0.000525333	-0.0008305	-0.00536612	-0.00571958	-0.00438158	-0.00698362	-0.00289321	-0.0108	-0.012093	-0.00603183	-0.00843621	-0.00370692	-0.00742179	-0.00603379	-0.0116189
	3.65	0	-2.31296e-18	-1.15648e-18	0	-5.78241e-19	0.00024125	-0.00308987	-0.00266513	-0.00317458	-0.00162454	0.000517542	2.05417e-05	-0.000440125	-0.00151129	-0.00183554	-0.00213775	-0.00205454	-0.00457892	-0.00189767	-0.0015735	-0.00531412	-0.00598158	-0.00519925	-0.00352129	-0.00502754	-0.0105236	-0.0104247	-0.0088775	-0.00902421	-0.00804058	-0.00842012	-0.00754579	-0.0113119
	3.9	0	-2.31296e-18	0	0	-1.15648e-18	-0.000127083	0.000815458	0.000145542	-0.00488592	0.00125779	0.000164542	0.00142221	-0.000839125	-0.00129696	-0.00138788	-0.00279208	-0.00234021	-0.00265292	-0.00356267	-0.00229517	-0.00709846	-0.00598858	-0.00560825	-0.00658262	-0.00474754	-0.01178	-0.00732404	-0.00771717	-0.0111362	-0.00753225	-0.00728779	-0.00858979	-0.0119019
	4.15	-1.15648e-18	-2.31296e-18	-2.31296e-18	0	-1.15648e-18	0.000486583	-0.000999208	-0.00147546	-0.000547917	-0.000290208	0.000401875	0.00126721	0.000122875	-0.00378196	0.00182579	-0.00251175	0.000590458	-0.00112458	-0.00562667	-0.00408117	-0.00640879	-0.00662858	-0.00569058	-0.00620529	-0.00681721	-0.011878	-0.00729804	-0.00789417	-0.0113422	-0.00649058	-0.00723379	-0.00816713	-0.00847692
	4.4	1.15648e-18	2.31296e-18	0	1.15648e-18	-1.15648e-18	0.00112758	-0.00130588	-0.000755458	-0.00080625	-0.000533875	0.000756208	-0.00204079	-0.000935458	0.000395042	-9.42083e-05	-0.00139242	-0.00506421	-0.00172058	-0.00246767	-0.000134167	-0.00622812	-0.00739025	-0.00485825	-0.00396262	-0.00354754	-0.0125316	-0.00972371	-0.00782583	-0.0108639	-0.00807658	-0.00720846	-0.00689313	-0.0123829
	4.65	-1.15648e-18	2.31296e-18	0	0	-1.15648e-18	-0.000766083	0.000125792	-0.000658792	-0.00342158	-0.00470154	0.000261208	-0.00197813	-0.000948458	-0.00414362	-0.00140888	-0.00300942	-0.00138121	-0.00123292	-0.00203967	-0.00409117	-0.00831179	-0.00505925	-0.00456292	-0.00741662	-0.0107945	-0.014244	-0.00847604	-0.0079185	-0.00999554	-0.0110112	-0.00703379	-0.00759846	-0.00929158
	4.9	0	-2.31296e-18	2.31296e-18	1.15648e-18	1.15648e-18	0.00136692	-0.000354875	-0.00100179	-0.00402292	-0.00124654	0.000833208	-0.00105013	0.000747542	-0.00303829	-0.00301121	-0.000790417	-0.000393875	-0.00184658	-0.00232933	-0.00420217	-0.00713779	-0.00734325	-0.00410958	-0.00560196	-0.00749587	-0.012474	-0.00916371	-0.00805383	-0.00797254	-0.00823625	-0.00802113	-0.00803146	-0.0105636
	5.15	0	2.31296e-18	-2.31296e-18	0	0	-0.00055575	-0.00310621	-0.000363125	-0.00361325	-0.00304554	-0.000840458	-0.00139846	0.000920542	-0.00464729	-0.00256954	-0.00211108	-0.00413154	-0.00274392	-0.00438167	-0.00526117	-0.00828312	-0.00736758	-0.00548625	-0.00698962	-0.00769188	-0.013328	-0.00854538	-0.00674383	-0.0130792	-0.0117509	-0.00912446	-0.00804579	-0.0131422
	5.4	0	2.31296e-18	2.31296e-18	-1.15648e-18	-1.15648e-18	0.00061025	0.00158812	-0.00152479	-0.00299925	0.00322946	0.000243542	0.00229087	-0.00160079	-0.000631292	0.00207713	-0.000428083	-0.00163421	-0.00304458	-0.003074	-0.00183317	-0.00719246	-0.00546825	-0.00628425	-0.00440696	-0.00706321	-0.0124546	-0.00768704	-0.00834783	-0.0107672	-0.00727658	-0.00565912	-0.00893879	-0.0107549
	5.65	2.31296e-18	-2.31296e-18	-2.31296e-18	-1.15648e-18	-1.15648e-18	0.00090425	0.00195846	-0.00155146	-0.00215725	-0.00452988	0.00197254	0.00272787	-0.000595458	-0.00447329	-0.00312254	-0.000291083	0.000565125	-0.00261192	-0.003314	-0.00604817	-0.00771346	-0.00494125	-0.00553658	-0.00341929	-0.0116639	-0.011743	-0.00686938	-0.00862083	-0.00779787	-0.0135999	-0.00685679	-0.00904679	-0.0113916
	5.9	0	0	-2.31296e-18	1.15648e-18	-1.15648e-18	0.000949583	0.000901792	0.000177208	-0.00223125	0.000502125	-0.000412125	0.00109321	0.000202208	-0.00133462	-0.00140454	-0.00142242	-0.00180621	-0.000983917	-0.00374267	-0.00441917	-0.00890712	-0.00606525	-0.00615625	-0.00444462	-0.00732854	-0.0138776	-0.00688737	-0.0078755	-0.00864121	-0.00946792	-0.00395312	-0.00795779	-0.00856558
	6.15	0	-2.31296e-18	-2.31296e-18	-1.15648e-18	-1.15648e-18	0.000998917	-0.000998208	0.000204542	-0.00690992	0.000309458	0.00116921	0.00330554	0.000505208	-0.00436662	-0.00197488	-0.00163942	-0.00159188	-0.00330425	-0.00797867	-0.0028055	-0.00775146	-0.00637258	-0.00577258	-0.00959096	-0.00758054	-0.0135966	-0.00947004	-0.00645483	-0.0166769	-0.00859158	-0.00675512	-0.00846679	-0.0130732
	6.4	-2.31296e-18	2.31296e-18	-2.31296e-18	0	-1.15648e-18	0.000597917	-0.00284621	0.000871875	-0.00293825	-0.00273154	0.000330208	0.00184054	0.00150921	-0.00168862	-0.00273988	-0.00288975	-0.00169821	-0.00064625	-0.00265667	-0.00654483	-0.00820546	-0.00442925	-0.00441558	-0.00720029	-0.00965854	-0.014283	-0.00903371	-0.00591783	-0.0133145	-0.00861225	-0.00815279	-0.00837979	-0.0126466
	6.65	-2.31296e-18	0	0	-1.15648e-18	1.15648e-18	0.00153058	-0.00159487	0.000647542	-0.00488325	-0.00328487	0.000884208	-0.000742792	0.000722875	-0.00366229	-0.00167688	-0.000649083	-0.00187921	-0.00263458	-0.00662867	-0.0034425	-0.00797012	-0.00801058	-0.00625225	-0.00624962	-0.00883954	-0.0136493	-0.010753	-0.00863317	-0.0117399	-0.0134326	-0.0100168	-0.00951679	-0.0110602
	6.9	-2.31296e-18	2.31296e-18	2.31296e-18	1.15648e-18	0	-2.375e-05	0.00165346	-0.000450125	-0.00285825	0.00323413	0.00126221	0.00254654	0.000956542	-0.00400529	0.00291679	-0.00173608	-0.000267208	-0.00243858	-0.00683333	-0.00275917	-0.00883612	-0.00424058	-0.00713925	-0.00928162	-0.00334021	-0.01526	-0.00822571	-0.0076015	-0.0126959	-0.00531325	-0.00580846	-0.00795013	-0.0128089
	7.15	2.31296e-18	0	2.31296e-18	2.31296e-18	-2.31296e-18	0.00147858	-0.00147854	-0.000931458	0.00046075	0.00267346	0.00113854	-0.000282458	0.00112888	0.000964375	0.00272112	-0.000373417	-0.00245087	-0.00192358	-0.00151967	-0.00398517	-0.00828246	-0.00668525	-0.00556858	-0.00474362	-0.00649721	-0.012821	-0.010343	-0.00878717	-0.00444254	-0.00618525	-0.00942846	-0.0100001	-0.00974392
	7.4	0	-4.62593e-18	-2.31296e-18	-1.15648e-18	0	0.00197558	-0.00263987	-8.5125e-05	-0.00428758	-0.000209542	0.00131754	0.00206854	0.00116188	-0.00601662	-0.000950542	-0.00272642	-0.00288654	-0.00275425	-0.00447433	-0.00192983	-0.00970979	-0.00886658	-0.00622192	-0.00763662	-0.00694621	-0.0146883	-0.01025	-0.00735117	-0.0100059	-0.00781392	-0.00860979	-0.00881746	-0.0145456
	7.65	2.31296e-18	-4.62593e-18	-2.31296e-18	0	-2.31296e-18	0.00188458	-0.00185187	-0.000342792	-0.00084825	-0.00289954	0.000988208	0.00183487	0.00128388	0.000839042	-0.00303821	-0.00203175	-0.00442554	-0.00144225	-0.00103	-0.00396217	-0.00896879	-0.0102709	-0.00400125	-0.00281729	-0.00827988	-0.0140873	-0.011292	-0.00694883	-0.00599654	-0.00936858	-0.00913379	-0.00866046	-0.00782025
	7.9	0	-4.62593e-18	4.62593e-18	-1.15648e-18	0	0.000944917	0.000393125	-0.000607125	-0.00421325	-0.000899875	0.000232875	0.00197288	-0.000637125	-0.00396762	0.000490792	-0.00221708	-0.00146321	-0.00223325	-0.008629	-0.00435383	-0.0100155	-0.00929225	-0.00572092	-0.0101576	-0.00802821	-0.0139313	-0.00896238	-0.00793917	-0.0143289	-0.00796125	-0.00759979	-0.00993813	-0.0136906
	8.15	2.31296e-18	4.62593e-18	-4.62593e-18	2.31296e-18	0	0.00251625	-0.00268687	0.000263208	-0.00284058	0.000207458	0.000895875	0.000350208	0.00194854	-0.00170029	-0.00215488	-0.00093375	-0.00249588	-0.00221058	-0.005465	-0.00338083	-0.00793179	-0.00845992	-0.00628325	-0.00577129	-0.00797287	-0.0132603	-0.0103407	-0.00740283	-0.0114292	-0.0125502	-0.0102501	-0.0107975	-0.00811358
	8.4	0	-4.62593e-18	-4.62593e-18	2.31296e-18	0	0.00211725	-0.00298587	0.00125821	-0.00123492	0.00206646	-0.000959458	-0.00138146	0.00146588	-0.00140462	-0.00100621	-0.00243342	-0.00433688	-0.00159025	-0.00286933	-0.00389717	-0.00893446	-0.00834358	-0.00432992	-0.00440029	-0.00537621	-0.015169	-0.00951037	-0.00756383	-0.00969187	-0.00960825	-0.00836446	-0.00876713	-0.0118216
	8.65	-2.31296e-18	4.62593e-18	0	2.31296e-18	-2.31296e-18	0.00219325	-0.000458542	0.000513875	-0.00321125	0.000643792	0.00163621	0.00167721	0.00181788	9.5375e-05	-0.00363021	-0.00109408	-0.00127121	-0.00107858	-0.00349267	-0.0062435	-0.00980646	-0.00470025	-0.00564192	-0.00587629	-0.00940387	-0.0136873	-0.00823804	-0.00760517	-0.00838021	-0.0103126	-0.00491079	-0.00949346	-0.00961825
	8.9	-4.62593e-18	0	0	0	-2.31296e-18	1.75833e-05	0.00227779	0.000604542	-0.00177858	-0.000314208	0.000181542	0.00254587	0.000622542	-0.00104196	-0.00115821	-0.00352708	-0.00138621	-0.00259692	-0.004893	-0.00444283	-0.00987846	-0.00438692	-0.00518158	-0.00965296	-0.00846921	-0.0155426	-0.00673971	-0.00739617	-0.0113495	-0.00862725	-0.00522646	-0.00784113	-0.0133966
	9.15	4.62593e-18	4.62593e-18	-4.62593e-18	0	0	0.00059425	-0.00286521	-8.87917e-05	-0.00216625	-0.000456875	0.000635542	-0.000959792	-4.74583e-05	-0.00209896	0.00244312	-0.00273775	-0.00432154	-0.00285958	-0.000976	-0.00262517	-0.0108425	-0.00944625	-0.00506292	-0.00497829	-0.00823654	-0.0145343	-0.010086	-0.0073925	-0.00700487	-0.00799292	-0.00956712	-0.00864146	-0.00843825
	9.4	0	0	4.62593e-18	2.31296e-18	2.31296e-18	-0.00104675	-0.00103087	0.00107121	0.00250175	0.00439346	-0.000635125	0.00175187	0.000459542	0.00378971	9.84583e-05	-0.00437475	-0.00480387	-0.00203058	-0.00166333	-0.00223917	-0.0119571	-0.00813358	-0.00432358	-0.00646729	-0.00790487	-0.0165863	-0.00978204	-0.0067955	-0.00807387	-0.00725492	-0.00873212	-0.00866313	-0.00906392
	9.65	-4.62593e-18	-4.62593e-18	4.62593e-18	-2.31296e-18	-2.31296e-18	0.00284058	0.00209779	0.000462208	0.00051975	0.000535792	0.00259454	0.00172254	0.00109221	-0.000389958	-0.00107321	-0.000201083	-0.00168121	-0.00185825	1.4e-05	-0.0050945	-0.00817212	-0.00609258	-0.00699292	-0.00308762	-0.00997254	-0.014751	-0.00593671	-0.0075485	-0.00669121	-0.0106789	-0.00674179	-0.00860446	-0.00716392
	9.9	0	4.62593e-18	0	2.31296e-18	0	0.00144625	0.00193479	0.00118388	-0.00068525	-0.00222887	-9.0125e-05	0.00269721	0.000974542	-0.00125429	-0.00439587	-0.00336808	0.000915125	-0.00256825	-0.003398	-0.0088085	-0.00940679	-0.00481725	-0.00581525	-0.00931462	-0.0106215	-0.0154126	-0.00684337	-0.00681983	-0.00981454	-0.0118966	-0.00532246	-0.00862646	-0.0109302
	10.15	4.62593e-18	0	-4.62593e-18	-2.31296e-18	0	0.00055125	0.00275446	-0.000392792	-0.00437858	-0.00103621	0.000549875	0.00433821	0.000167875	-0.00242962	-0.00220254	-0.00236575	-0.00307654	-0.00152592	-0.00599067	-0.00515317	-0.00931846	-0.00681125	-0.00532292	-0.00729196	-0.00842754	-0.015647	-0.00996437	-0.0073895	-0.0106179	-0.0104126	-0.00817712	-0.00972546	-0.0119562
	10.4	4.62593e-18	0	0	-2.31296e-18	-2.31296e-18	0.00114525	0.00272812	-0.000185458	-0.00529358	0.00231746	-0.000247792	0.00175554	0.00142054	-0.00337429	0.000404792	-0.00312942	0.000439125	-0.00228025	-0.00165633	-0.00712083	-0.0117298	-0.00825592	-0.00666425	-0.00666329	-0.00869788	-0.0155356	-0.00706504	-0.0070225	-0.00949554	-0.0106672	-0.00639913	-0.00845613	-0.0119146
	10.65	-4.62593e-18	4.62593e-18	-4.62593e-18	0	2.31296e-18	0.00086525	-0.000895208	-8.5125e-05	-0.00668392	0.00433879	-0.000671125	0.00271554	0.000761875	-0.00456229	0.00177679	-0.00316042	-0.000775542	-0.00238658	-0.00605333	0.000382167	-0.0111451	-0.00731725	-0.00540825	-0.00835329	-0.00526254	-0.0156843	-0.00925037	-0.00727017	-0.00871754	-0.00813392	-0.00885779	-0.00912513	-0.0129319
	10.9	4.62593e-18	-4.62593e-18	4.62593e-18	-2.31296e-18	0	0.000892583	0.000323792	0.00219621	-0.00244658	0.00184646	-0.000637458	0.00213821	0.00161821	3.3375e-05	0.00136946	-0.00393275	-0.00176487	-0.00168825	-0.00275367	-0.0022965	-0.0120271	-0.00425125	-0.00527725	-0.00661662	-0.00682387	-0.0156023	-0.00591938	-0.00515117	-0.0108292	-0.00642425	-0.00812879	-0.00896546	-0.0107742
	11.15	4.62593e-18	0	-4.62593e-18	-2.31296e-18	-2.31296e-18	0.000692917	-0.000647542	0.000138208	-0.000927583	0.00123879	-0.000140458	-0.00100079	0.00161454	-0.00282796	2.4125e-05	-0.00356975	-0.00412521	-0.00118758	-0.002797	-0.00356983	-0.0119418	-0.00876458	-0.00543225	-0.00753762	-0.00336587	-0.0162733	-0.00746138	-0.0075945	-0.00923621	-0.00834725	-0.00915412	-0.00809646	-0.0116546
	11.4	0	-4.62593e-18	4.62593e-18	2.31296e-18	-2.31296e-18	0.00139925	-0.00103688	-0.000424125	-0.00305292	0.00106179	0.00114321	0.00251587	-0.000321458	-0.00404196	-0.00242087	-0.00271208	-0.00229188	-0.00273292	-0.00252767	-0.00575783	-0.0118185	-0.00745558	-0.00636225	-0.00689162	-0.00784754	-0.014378	-0.00937638	-0.0072965	-0.00852254	-0.0116386	-0.00825346	-0.00822379	-0.0137006
	11.65	-4.62593e-18	-4.62593e-18	-4.62593e-18	0	-2.31296e-18	0.00217425	0.00509213	0.000176208	-0.00185225	0.00360046	0.00159921	0.00309221	-0.000188458	-0.00131529	-0.00176088	-0.00206108	-0.00134854	-0.000825917	-0.00408667	-0.0041755	-0.0100328	-0.00707192	-0.00547325	-0.00720129	-0.00710387	-0.014239	-0.00795638	-0.0065815	-0.0100769	-0.00852992	-0.00887813	-0.00903779	-0.0130642
	11.9	4.62593e-18	-4.62593e-18	0	0	2.31296e-18	-0.00152708	0.000142458	0.00152421	-0.00473758	-0.000573875	-0.00140546	0.00279154	0.00351021	-0.00144662	-0.00263321	-0.00405542	-9.6875e-05	-0.000551917	-0.00504167	-0.00526517	-0.0127935	-0.00549092	-0.00496358	-0.00789496	-0.00737488	-0.0161666	-0.00830704	-0.00549517	-0.0112405	-0.0100369	-0.00766846	-0.00625746	-0.0120316
	12.15	0	4.62593e-18	-4.62593e-18	2.31296e-18	2.31296e-18	0.00115058	0.00227513	-0.000103458	-0.00378225	0.000681792	0.000848875	0.00214988	0.000152208	-0.00205529	0.000536458	-0.00286442	-0.00103354	-0.00260792	-0.004836	-0.00572983	-0.00997479	-0.00306058	-0.00515092	-0.00470862	-0.00723388	-0.0147903	-0.00653438	-0.00604817	-0.0108565	-0.0120039	-0.00666812	-0.0108048	-0.0132542
	GTP added
	12.77	-4.62593e-18	0	-4.62593e-18	2.31296e-18	-2.31296e-18	0.00361025	-0.00612954	-0.00189146	0.00022475	0.00107646	-0.00126979	0.00159654	-0.00175912	0.000569708	-0.00339188	-0.00531242	-0.00266754	-0.00812292	-0.00220933	-0.00421983	-0.0139395	-0.00692258	-0.00978958	-0.00771929	-0.00774488	-0.0203846	-0.00811904	-0.0122508	-0.0134445	-0.00906825	-0.00411412	-0.0133968	-0.0111129
	13.02	0	0	-4.62593e-18	2.31296e-18	-2.31296e-18	0.00119958	-0.000930208	-0.000602125	-0.00347258	0.00206013	-0.00269512	0.00389787	-0.000158125	-0.00725362	-0.000282542	-0.00874408	-0.000374208	-0.00446325	-0.00802367	-0.0025385	-0.0182388	-0.00451692	-0.00704258	-0.0111803	-0.00405321	-0.0259283	-0.00665938	-0.00857117	-0.0154242	-0.0102372	-0.00587712	-0.0123788	-0.0165232
	13.27	-4.62593e-18	0	-4.62593e-18	-2.31296e-18	-2.31296e-18	0.000851917	-0.00323221	0.000309875	-0.00125692	0.00158046	-0.00375046	0.000718542	0.00196754	-0.00273696	-0.000899875	-0.00932708	-0.00107688	-0.00289992	-0.001448	-0.00696183	-0.0201148	-0.00733292	-0.00579492	-0.00999662	-0.00743788	-0.0282293	-0.0108724	-0.00887083	-0.0133839	-0.0107846	-0.00918746	-0.00947113	-0.0136426
	13.52	0	-4.62593e-18	0	-2.31296e-18	-2.31296e-18	-0.00214675	-0.00168187	-4.94583e-05	-0.00269158	-0.00312321	-0.00455712	-0.000369125	0.000159875	-0.000485625	-0.00594888	-0.0124981	-0.00128354	-0.00399058	-0.006319	-0.00894383	-0.0219658	-0.00731858	-0.00630225	-0.00747762	-0.0122372	-0.0305506	-0.00885904	-0.00591883	-0.0113742	-0.0131636	-0.00896579	-0.0114345	-0.0102166
	13.77	0	4.62593e-18	0	0	0	-0.00227042	0.000194125	0.00112654	-0.00222792	-0.00121887	-0.00567612	0.00248588	0.00188521	-0.00252562	-0.000493875	-0.0122457	-0.000768875	-0.00237258	-0.00269433	-0.00532917	-0.0234681	-0.00487858	-0.00568792	-0.00456129	-0.00463754	-0.031433	-0.00591638	-0.00729483	-0.00923521	-0.00875825	-0.0101505	-0.00942746	-0.0109396
	14.02	4.62593e-18	4.62593e-18	-4.62593e-18	2.31296e-18	2.31296e-18	-0.00327342	0.00422313	0.00112088	-0.00217725	-0.00197454	-0.00646146	0.00458287	0.000910208	-0.00374329	-0.000479208	-0.0138481	0.00301546	-0.00482892	-0.004887	-0.0083075	-0.0255645	-0.00124325	-0.00750525	-0.00771329	-0.00805354	-0.0335686	-0.00709271	-0.0092305	-0.0122529	-0.0117819	-0.00646612	-0.0126661	-0.0156282
	14.27	0	0	0	2.31296e-18	2.31296e-18	-0.00377875	0.00183513	-0.000236458	0.00018275	-0.000850875	-0.00699679	0.00548021	0.000256875	-0.00453496	-0.00206221	-0.0138574	-0.00225821	-0.00416025	-0.004924	-0.00508083	-0.0272891	-0.00580492	-0.00752425	-0.00554296	-0.00678987	-0.0342756	-0.00865704	-0.0084255	-0.0112172	-0.00869158	-0.00771346	-0.0125538	-0.0136366
	14.52	4.62593e-18	-4.62593e-18	4.62593e-18	2.31296e-18	0	-0.00222908	-0.000426875	-0.000717125	0.00168075	0.00176846	-0.00499146	0.000297542	-0.00116379	0.00271271	-0.00143621	-0.0118471	-0.00582621	-0.00435058	-0.00144867	-0.00388817	-0.0256185	-0.00946492	-0.00866192	-0.00523696	-0.00671054	-0.0330086	-0.0117947	-0.00957883	-0.00848654	-0.00813625	-0.0106768	-0.0124901	-0.0101009
	14.77	4.62593e-18	4.62593e-18	-4.62593e-18	2.31296e-18	2.31296e-18	-0.00454108	-0.00269954	0.000791542	-0.00224325	0.00114779	-0.00728579	0.00146354	0.000696875	-0.00293662	-0.00102921	-0.0150274	-0.00187154	-0.00323058	-0.007279	-0.00422883	-0.0273591	-0.00653792	-0.00589558	-0.00793196	-0.00694588	-0.0355146	-0.0124897	-0.00842717	-0.0137855	-0.0111909	-0.00871079	-0.0106101	-0.0150089
	15.02	-4.62593e-18	0	-4.62593e-18	2.31296e-18	0	-0.00610308	0.000507458	0.000533875	-0.00182525	0.00190579	-0.00648646	0.00332287	0.00138987	-0.000560958	0.00173746	-0.0166587	-0.00444221	-0.00367525	-0.003543	-0.00487417	-0.0289821	-0.00679958	-0.00710625	-0.00711762	-0.00443388	-0.0365946	-0.00872338	-0.0094815	-0.0111535	-0.00780125	-0.00978979	-0.0108841	-0.0121142
	15.27	-4.62593e-18	4.62593e-18	-4.62593e-18	-4.62593e-18	-4.62593e-18	-0.00501508	0.00120046	0.000630875	0.00184608	0.000520125	-0.00822846	0.00276787	0.000104542	0.00155671	-0.00102688	-0.0156791	-0.00198721	-0.00351125	-0.001446	-0.00500117	-0.0287291	-0.00517992	-0.00741292	-0.00469429	-0.00992787	-0.0374096	-0.00623104	-0.0100065	-0.00630454	-0.0118539	-0.00898812	-0.0118501	-0.0108439
	15.52	4.62593e-18	0	0	0	-4.62593e-18	-0.00685408	0.00296813	-0.00194346	-0.00420725	0.00159646	-0.00947512	0.00431288	-0.000554458	-0.00280462	0.000303125	-0.0167964	0.000253458	-0.00392258	-0.00392333	-0.00749583	-0.0292608	-0.00639258	-0.00718358	-0.00893462	-0.00969354	-0.038374	-0.00993637	-0.0101805	-0.0125249	-0.00982925	-0.00851279	-0.0116278	-0.0137802
	15.77	-4.62593e-18	-4.62593e-18	-4.62593e-18	4.62593e-18	-4.62593e-18	-0.00677308	0.00314346	-1.3125e-05	0.00038475	0.000448792	-0.00950412	0.00267721	0.00113854	-0.00218296	-0.00346921	-0.0172124	-0.00350687	-0.00225558	-0.004989	-0.00741017	-0.0318215	-0.00614225	-0.00694958	-0.00876262	-0.00929788	-0.0392853	-0.00952838	-0.00901183	-0.0104995	-0.0124976	-0.0111131	-0.00972346	-0.0140172
	16.02	0	0	4.62593e-18	4.62593e-18	0	-0.00645842	0.000873458	-0.000544458	-0.00198858	-0.000545875	-0.00902646	0.00296988	0.00130821	-0.00440262	-0.00244154	-0.0171187	-0.00166488	-0.00260792	-0.00698033	-0.00591183	-0.0313651	-0.00586425	-0.00768425	-0.00694129	-0.0110259	-0.0382533	-0.0101547	-0.0086555	-0.00697454	-0.0154979	-0.00998579	-0.00963446	-0.0153276
	16.27	0	0	0	0	-4.62593e-18	-0.00691975	0.00270613	-0.00159479	-0.00149692	0.00310713	-0.00974646	0.00524287	0.000394208	-0.00221096	-0.00246554	-0.0171621	0.00153879	-0.00503392	-0.00494167	-0.00363317	-0.0303528	-0.00551492	-0.00729858	-0.00865496	-0.00781621	-0.0391686	-0.00456738	-0.00915883	-0.0107125	-0.00917625	-0.00806679	-0.0116828	-0.0152939
	16.52	4.62593e-18	0	0	4.62593e-18	0	-0.00834608	-0.00167021	-0.00128379	-0.00313825	0.000285458	-0.00956679	-0.00151046	-0.000120458	-0.00284629	-0.00265854	-0.0182521	-0.00392521	-0.00401925	-0.005539	-0.00583983	-0.0311638	-0.00875992	-0.00861025	-0.00858396	-0.00927387	-0.040826	-0.011557	-0.0105398	-0.0133089	-0.0103436	-0.0116915	-0.0115888	-0.0123559
	16.77	4.62593e-18	-9.25186e-18	-9.25186e-18	0	0	-0.00772608	0.000377125	0.00155954	0.000914417	0.000932792	-0.00989179	0.00390521	0.00146754	0.000214708	0.00195712	-0.0184077	-0.00216121	-0.00159192	-0.002639	-0.00264683	-0.0312725	-0.00830092	-0.00624092	-0.00335896	-0.00862454	-0.0393796	-0.00855271	-0.00803783	-0.00760854	-0.00867958	-0.0113245	-0.0103491	-0.0112929
	17.02	4.62593e-18	-9.25186e-18	-9.25186e-18	0	-4.62593e-18	-0.00751208	0.000691125	0.000221875	-0.00273258	-0.00113687	-0.00900212	0.00246387	0.000525208	-0.00171962	0.000969458	-0.0165747	-0.00178921	-0.00446792	-0.00451733	-0.00383017	-0.0300488	-0.00553058	-0.00699525	-0.00780396	-0.00971988	-0.0398033	-0.00872204	-0.0094745	-0.0115155	-0.00862158	-0.0122818	-0.0112665	-0.0167689
	17.27	4.62593e-18	9.25186e-18	9.25186e-18	4.62593e-18	-4.62593e-18	-0.00784875	0.00109146	0.00219654	0.00301142	0.00317746	-0.0113598	0.00343554	0.00279688	-0.00151596	0.00114912	-0.0201124	-0.00269721	-0.00134925	-0.00138033	-0.00719383	-0.0316925	-0.00823592	-0.00661492	-0.00822996	-0.00670854	-0.040432	-0.0109787	-0.00684683	-0.00920421	-0.0116006	-0.0112018	-0.00892979	-0.0115536
	17.52	4.62593e-18	0	-9.25186e-18	4.62593e-18	0	-0.00872075	0.00356046	-0.00120112	-0.00629925	0.000115792	-0.0108221	0.00347587	0.000439875	-0.00555396	0.000939458	-0.0180574	0.000202125	-0.00416692	-0.00757767	-0.00421383	-0.0312421	-0.00472158	-0.00688258	-0.0107353	-0.00687121	-0.0403006	-0.00834938	-0.00804383	-0.00938521	-0.00933092	-0.00705479	-0.0100325	-0.0157739
	17.77	0	-9.25186e-18	9.25186e-18	4.62593e-18	4.62593e-18	-0.00961808	0.00245813	-0.000302125	-0.000386583	0.00428479	-0.0115271	0.00178687	0.00181454	-0.00173962	0.000375792	-0.0204874	-0.00276954	-0.00193325	-0.00183733	-0.00226817	-0.0329798	-0.00462325	-0.00584992	-0.00498629	-0.00658021	-0.041994	-0.00693504	-0.00792417	-0.00981654	-0.00902225	-0.00748546	-0.0103855	-0.0109489
	18.02	0	-9.25186e-18	0	-4.62593e-18	0	-0.00928908	0.00116546	0.000504875	-0.00431092	0.00103579	-0.0123761	0.000689208	-0.000644458	-0.00249596	0.000126125	-0.0189451	-0.000638542	-0.00331025	-0.004456	-0.00699517	-0.0333981	-0.0101509	-0.00806225	-0.00880096	-0.00790821	-0.0418336	-0.00908404	-0.00793817	-0.0104802	-0.0122142	-0.00783546	-0.0100168	-0.0110882
	18.27	4.62593e-18	0	9.25186e-18	-4.62593e-18	-4.62593e-18	-0.00869042	-0.000290542	0.000355208	-0.00132558	-0.000418208	-0.0103818	0.00120787	0.000393542	-0.00404829	0.000315458	-0.0185014	-0.00385887	-0.00406258	-0.00600033	-0.00497083	-0.0324095	-0.00790992	-0.00679192	-0.01052	-0.00639221	-0.0389013	-0.0105827	-0.00750483	-0.0105945	-0.0109676	-0.00816146	-0.0101518	-0.0140532
	18.52	0	9.25186e-18	0	-4.62593e-18	0	-0.0100867	0.00220879	0.00121921	-0.00177958	0.00398646	-0.0125845	0.00143787	0.000790542	-0.00415762	0.000736458	-0.0212747	-0.00119521	-0.00195358	-0.006412	-0.00296917	-0.0348168	-0.00993625	-0.00493658	-0.00919662	-0.00734888	-0.0423476	-0.00921771	-0.00714217	-0.0122382	-0.00864025	-0.0100008	-0.00969279	-0.0148569
	18.77	-9.25186e-18	-9.25186e-18	0	4.62593e-18	-4.62593e-18	-0.0101171	0.00235379	-0.000208125	-0.00159425	-0.000366542	-0.0114951	0.00211987	0.000784208	-0.00152596	0.00325379	-0.0192011	-0.000335542	-0.00374025	-0.00387967	-0.00520517	-0.0323151	-0.00716258	-0.00610925	-0.00564896	-0.00674054	-0.0405473	-0.00848638	-0.00793217	-0.00749887	-0.00717958	-0.00701012	-0.0105801	-0.0111239
	19.02	-9.25186e-18	9.25186e-18	0	4.62593e-18	4.62593e-18	-0.00801708	0.00175379	-0.000906125	-0.00419592	0.00199113	-0.0104835	0.00407754	0.00183521	-0.00136929	-0.000214542	-0.0191214	-0.00348487	-0.00280425	-0.00494867	-0.00501183	-0.0313271	-0.00726092	-0.00701625	-0.00646662	-0.00925921	-0.0403123	-0.00946938	-0.00751683	-0.0102139	-0.0100886	-0.00925779	-0.00958479	-0.0122072
	19.27	9.25186e-18	9.25186e-18	9.25186e-18	4.62593e-18	-4.62593e-18	-0.0104021	0.00233446	-4.4125e-05	0.00060775	0.00404113	-0.0126915	0.00685287	0.00153054	0.00312904	-0.000477542	-0.0201161	-0.000373208	-0.00369158	-0.000388	-0.00890683	-0.0337138	-0.00633292	-0.00719892	-0.00484329	-0.00808788	-0.0412343	-0.00452304	-0.0092265	-0.00897254	-0.0100182	-0.00879912	-0.0110281	-0.0123129
	19.52	9.25186e-18	-9.25186e-18	-9.25186e-18	0	4.62593e-18	-0.0107401	0.00178813	0.000315875	-0.00638392	0.00215813	-0.0131238	0.00279987	0.00112888	-0.00584229	-0.00136354	-0.0204311	-0.00131854	-0.00113892	-0.00708333	-0.0025425	-0.0336675	-0.0100106	-0.00563692	-0.0101733	-0.00674188	-0.0415146	-0.00983804	-0.0074275	-0.0153172	-0.00946592	-0.00940746	-0.00852379	-0.0143032
	19.77	-9.25186e-18	0	-9.25186e-18	-4.62593e-18	-4.62593e-18	-0.0114994	-0.00131054	0.00210021	0.00170242	-0.000239542	-0.0132331	-0.000359458	0.00103721	0.00352038	-0.00130354	-0.0216031	-0.00298721	-0.00218692	-0.000470667	-0.0073115	-0.0351911	-0.00592592	-0.00602458	-0.0100453	-0.00870654	-0.0433053	-0.0139167	-0.00734783	-0.00710587	-0.0122629	-0.0106611	-0.0102571	-0.00815992
	20.02	0	9.25186e-18	9.25186e-18	4.62593e-18	0	-0.0106351	-0.00189087	0.000833875	-0.00346758	0.00140146	-0.0135841	0.000797208	0.000595542	-0.00188196	-0.00298388	-0.0214297	-0.00417121	-0.00381858	-0.00619967	-0.0061365	-0.0333038	-0.00959058	-0.00717392	-0.00978829	-0.0105035	-0.042805	-0.00882738	-0.0088365	-0.00965221	-0.0123739	-0.0130361	-0.0113691	-0.0148829
	20.27	9.25186e-18	9.25186e-18	-9.25186e-18	-4.62593e-18	-4.62593e-18	-0.0122811	-3.2875e-05	0.00173321	-0.00114125	0.00275413	-0.0128025	0.00217054	0.000119208	-0.00164796	0.000864458	-0.0227777	-0.00337654	-0.00179825	-0.00629233	-0.0047125	-0.0345165	-0.00643792	-0.00628958	-0.00656096	-0.00874921	-0.0420943	-0.0102027	-0.0068635	-0.00905454	-0.0110786	-0.0113381	-0.00919679	-0.0120196
	20.52	-9.25186e-18	0	-9.25186e-18	-4.62593e-18	4.62593e-18	-0.0108814	-0.000532875	0.000968208	-0.00125992	0.00453013	-0.0135711	0.00200021	0.000126542	-0.00432496	0.00325146	-0.0219411	-0.00577321	-0.00319492	-0.00466567	-0.00852217	-0.0349535	-0.0106539	-0.00656425	-0.010754	-0.00833687	-0.0428813	-0.0130934	-0.00822517	-0.00897154	-0.0119482	-0.0130335	-0.0105595	-0.0167496
	20.77	0	0	-9.25186e-18	-4.62593e-18	0	-0.0123081	0.00339712	0.00164088	-0.000570583	0.000798125	-0.0135855	0.00415821	0.00197387	-0.00460662	0.000656792	-0.0219394	-0.00386454	-0.00100892	-0.00511333	-0.00625683	-0.0346735	-0.00527625	-0.00595592	-0.00758596	-0.00786487	-0.0426713	-0.00629971	-0.0077755	-0.00971887	-0.0114456	-0.00740379	-0.00883946	-0.0164892
	21.02	-9.25186e-18	0	-9.25186e-18	0	0	-0.0116254	0.000113458	0.000854542	-0.00338892	0.000362125	-0.0113915	0.00162887	0.00162788	-0.00344429	-0.00114654	-0.0217491	-0.00117554	-0.00197092	-0.00722367	-0.0044935	-0.0347181	-0.00366692	-0.00608492	-0.00841496	-0.00568254	-0.0426766	-0.0104544	-0.0068435	-0.0134482	-0.0112019	-0.00815412	-0.00906046	-0.0146612
	21.27	0	0	-9.25186e-18	0	-4.62593e-18	-0.0116711	0.00194413	0.000350875	-0.00357225	-0.000884542	-0.0149698	0.00140821	0.000292875	-0.00554962	-0.00145021	-0.0222101	-0.00323721	-0.00273525	-0.00620367	-0.00538817	-0.0354525	-0.0101729	-0.00619258	-0.0123146	-0.0103499	-0.0440763	-0.0105697	-0.0079435	-0.00917821	-0.0122879	-0.00835146	-0.00938079	-0.0164769
	21.52	0	0	-9.25186e-18	0	-4.62593e-18	-0.0111174	0.00207779	0.00115587	-0.00422158	0.00160613	-0.0132865	0.00293021	0.000653542	-0.00148896	0.00193179	-0.0201384	-0.00398587	-0.00281625	-0.00338067	-0.00716683	-0.0333195	-0.00522825	-0.00500225	-0.00761762	-0.00916921	-0.0429773	-0.0102414	-0.00731117	-0.0106689	-0.0126182	-0.00754012	-0.00966813	-0.0141852
	21.77	0	9.25186e-18	9.25186e-18	0	4.62593e-18	-0.0117004	0.00213713	0.000332542	8.70833e-05	0.00363379	-0.0140988	0.00426954	0.000107542	-0.00112062	0.00158446	-0.0201887	-0.00277721	-0.00286625	-0.000687333	-0.0035365	-0.0345788	-0.00662292	-0.00744092	-0.00474596	-0.00878654	-0.0429466	-0.0122277	-0.0106502	-0.00661654	-0.00940458	-0.00720579	-0.0104501	-0.0111009
	22.02	9.25186e-18	0	-9.25186e-18	-4.62593e-18	0	-0.0110667	0.00218979	0.000495542	-0.00110458	0.000184458	-0.0141518	0.00535154	0.00130621	8.37083e-05	-0.00128888	-0.0222111	0.000269458	-0.00336425	-0.00359	-0.0050655	-0.0342785	-0.00402592	-0.00701158	-0.00365096	-0.00703454	-0.0428973	-0.00955137	-0.0071845	-0.0133092	-0.00837125	-0.00590346	-0.00934079	-0.0109556
	22.27	9.25186e-18	-9.25186e-18	9.25186e-18	-4.62593e-18	0	-0.0124831	0.00228079	-0.000327792	-0.00251792	0.00238779	-0.0145525	0.00391787	0.00110287	-0.00232529	0.000803125	-0.0220664	0.000984458	-0.00291958	-0.00758033	-0.00497183	-0.0351501	-0.00573392	-0.00538725	-0.00843696	-0.00612621	-0.0433273	-0.00598838	-0.00616317	-0.0108432	-0.00683358	-0.00836213	-0.0101268	-0.0139626
	22.52	0	0	0	4.62593e-18	-4.62593e-18	-0.0139231	0.00419246	0.000742542	0.000585417	-0.00243787	-0.0163268	0.00527254	0.000208875	-0.00378496	-0.00365288	-0.0262101	-0.00432954	-0.00161292	-0.006836	-0.00725983	-0.0379408	-0.00658692	-0.00639692	-0.00839929	-0.0122869	-0.044226	-0.0121794	-0.0068065	-0.0100399	-0.0126476	-0.0101271	-0.00993046	-0.0142139

## Sheet: Figure 7E-G
	Figure 7E Concentration response curves (Gq conformation)
	log [CCK-8] (M)	CCK1R WT							CCK1R(Y140A)			CCK1R(sterol 7M)				CCK2R WT
		21112022	24112022	29112022	01122022	02122022	02122022	0728	21112022	24112022	02122022	21112022	24112022	02122022	02122022	21112022	24112022	29112022	01122022	02122022
	-13	0	0	9.893e-18	0.008207	0	0	0	0	0	0	6.506e-18	0	6.322e-18	6.538e-18	0	0	0	0	0
	-11	0.003142	0.007301	0.0002935	0.008703	0.005771	0.009822	0.01138	0.0008802	0.005053	0.016	0.003355	0.006206	0.01853	0.008774	0.0009684	0.008646	0.005791	0.03126	0.007549
	-10	0.0673	0.01431	0.000706	0.01271	0.02658	0.004483	0.0131	0.0009598	0.008205	0.01079	0.01106	0.01797	0.01624	0.01352	0.002179	0.002895	0.003487	0.02743	0.01405
	-9	0.1978	0.1119	0.09821	0.07226	0.06307	0.04784	0.08877	0.01112	0.03538	0	0.095	0.07117	0.06399	0.04963	0.0215	0.02105	0.02355	0.03819	0.03782
	-8	0.5024	0.3892	0.3237	0.1915	0.2875	0.234	0.3602	0.1001	0.1282	0.05262	0.2991	0.2415	0.2187	0.2312	0.08331	0.06357	0.05363	0.06176	0.07233
	-7	0.8363	0.6672	0.7092	0.4136	0.6481	0.5039	0.6761	0.2152	0.2101	0.0994	0.4841	0.4179	0.3956	0.4235	0.1346	0.08345	0.07229	0.09897	0.08911
	-6		0.8515				0.7072	0.8863		0.2458	0.1499		0.5418	0.5046	0.501		0.07163	0.08315	0.1156	0.09655
	Figure 7F Emax
	CCK1R WT	CCK1R(Y140A)	CCK1R(sterol 7M)	CCK2R WT
	0.88	0.2475	0.5113	0.1435
	0.814	0.2396	0.5173	0.07887
	0.8094	0.1485	0.4874	0.02582
	0.4713		0.4938	0.07873
	0.7534			0.113
	0.6961
	0.6961
	0.8555
	Figure 7G pEC50
	CCK1R WT	CCK1R(Y140A)	CCK1R(sterol 7M)	CCK2R WT
	8.16	7.829	8.179	8.153
	7.919	8.041	7.883	8.554
	7.835	7.446	7.842	7.773
	7.826		7.913	8.39
	7.779			7.92
	7.574
	7.574
	7.791

## Sheet: Figure 8A
		TruPath Assay Gq													Emax
		CCK1R WT													CCK1R WT
			Control					(+ Chol)							Control	(+Chol)
		log [CCK-8] (M)	03092021	10092021	17092021	22092021	13102021	03092021	10092021	17092021	22092021	13102021			105.897	84.9377
		-6	100	100	100	100	100	78.2609	85.0567	82.6189	66.0127	81.5217			103.932	90.1807
		-7	102.207	97.9462	100.352	96.4801	99.9012	86.2876	87.6771	80.3288	70.4559	81.917			104.463	85.1019
		-8	90.7023	81.6572	88.3147	84.3624	73.5672	77.8595	80.6657	81.3858	64.1085	79.7431			101.129	69.0424
		-9	12.1271	1.25212	14.6271	23.3756	9.0415	27.893	18.102	29.0546	38.8748	23.2806			103.551	85.4672
		-10	0.174114	0	0.0730476	0.0874207	0.176136	0	0	0.408162	0.566821	0.210474
		-11	1.56589	0.342139	0.103758	0.18944	0.137895	0.648361	0.30864	1.36583	2.24928	1.80484
		-12	0.22796	1.2415	0.157311	0.809002	2.23617	1.33779	0.0959632	1.99237	1.60762	2.54249
		-14	0	0	0	0	0	0	0	0	0	0
		CCK1R(Y140A)													CCK1R(Y140A)
			Control				(+Chol)								Control	(+Chol)
		log [CCK-8] (M)	10092021	17092021	22092021	3092021	10092021	17092021	22092021	3092021					72.1469	73.6901
		-6	70.0496	73.1063	65.955	50.1944	70.9632	64.7093	47.4784	54.7388					75.6168	64.1204
		-7	66.4093	69.9941	56.3589	44.5018	69.9008	58.1386	53.3353	55.3098					67.3925	52.4282
		-8	36.3881	37.9096	22.8967	13.226	53.7465	50.1879	40.9983	41.8104					52.9975	55.9942
		-9	0	0.06835	0.135257	0.0600668	0.198584	6.5414	3.01096
		-10	0.233569	0.0782736	0.225101	0.119866	0.194193	0.0705813	0.0958454	1.10936
		-11	1.67422	0.928949	0.170514	1.24666	0.48017	1.30299	0.103116	2.38214
		-12	2.65722	3.8027	0.226082	0.192102	0.400425	3.09219	0.145759	0.95808
		-14	0	0	0	0	0	0	0	0
		CCK1R(sterol 7M)													CCK1R(sterol 7M)
			Control			(+Chol)									Control	(+Chol)
		log [CCK-8] (M)	17092021	22092021	13102021	17092021	22092021	13102021							120.62	75.2823
		-6	117.44	103.462	94.0711	75.3376	73.6872	79.5455							104.684	74.797
		-7	116.97	101.847	90.2668	69.7592	74.2066	81.8676							95.7056	83.0366
		-8	97.9448	83.6699	64.1304	67.3517	66.7051	77.8656
		-9	24.5332	27.0571	7.73715	20.4404	32.9775	34.7826
		-10	0.133764	1.50894	0	0.343864	1.39181	0.202026
		-11	0.263359	3.31564	1.94911	0.938931	1.72475	0.925889
		-12	0.492132	1.83728	2.21591	2.96594	2.78881	2.20158
		-14	0	0	0	0	0	0
		CCK2R WT													CCK2R WT
			Control				(+Chol)								Control	(+Chol)
		log [CCK-8] (M)	05102021	06102021	07102021	08102021	05102021	06102021	07102021	08102021					62.7807	63.5773
		-6	60.3278	57.2805	55.7957	47.7438	59.9465	58.5552	42.8949	39.0248					60.3838	61.9791
		-7	60.2542	58.6048	51.1392	47.7669	62.0134	59.83	41.6618	39.1344					56.0891	44.1468
		-8	41.5184	38.4207	36.4063	29.4576	51.9331	48.9023	34.2161	31.431					49.9925	40.6574
		-9	2.11171	0.178187	1.01644	0.0195615	7.2107	2.45467	3.15972	3.5453
		-10	0.264482	0.0135623	2.45978	0.233122	3.299	0.413527	0.770992	0.270629
		-11	0.906355	0.167068	3.13917	3.68552	6.36321	3.41501	3.13271	1.30237
		-12	2.49766	0.109773	4.23077	2.19388	4.58595	3.39589	1.51967	0.615118
		-14	0	0	0	0	0	0	0	0

## Sheet: Figure 8B
	Trupath Aaasy G11									Emax
	CCK1R WT									CCK1R WT
		Control			(+Chol)					Control	(+Chol)
	log [CCK-8] (M)	10022022	17022022	25022022	10022022	17022022	25022022			99.9981	69.0181
	-14	0	0	0	0	0	0			99.9978	77.2481
	-12	3.17804	0.474391	0.308934	1.45704	3.23001	1.03535			100.006	79.9722
	-11	3.67296	1.99947	1.12817	4.10453	2.00213	0.488171
	-10	12.2647	10.3273	6.53771	11.5983	5.02328	4.51851
	-9	55.1933	42.9028	45.1016	39.29	30.9831	48.9981
	-8	98.1787	93.8938	96.7019	69.711	77.4777	75.9115
	-7	98.6142	98.4435	109.491	72.245	75.0299	77.7762
	-6	96.3046	96.9137	84.6785	61.5811	71.9569	79.9471
	CCK1R( Y140A)									CCK1R( Y140A)
		Control			(+Chol)					Control	(+Chol)
	log [CCK-8] (M)	10022022	17022022	25022022	10022022	17022022	25022022			64.5846	48.4277
	-14	0	0	0	0	0	0			57.1546	52.682
	-12	0.310017	4.71864	0.358753	3.06454	2.81495	0.0630392			66.8105	58.4353
	-11	0.299459	4.86497	0.237128	2.33338	3.17148	0.0944893
	-10	0.550614	5.735	0.528389	3.29814	2.8389	0
	-9	9.93401	16.4693	20.4286	12.6026	14.5271	22.7247
	-8	52.3294	52.5343	50.821	44.3843	50.2594	53.2007
	-7	59.3375	55.8334	59.2124	47.4858	54.3302	56.5405
	-6	65.0389	54.1306	73.0866	45.4665	46.1753	57.612
	CCK1R (sterol 7M)									CCK1R(sterol 7M)
		Control			(+Chol)					Control	(+Chol)
	log [CCK-8] (M)	10022022	17022022	10022022	10022022	17022022	10022022			98.4497	79.3305
	-14	0	0	0	0	0	0			102.327	85.1498
	-12	0.563152	1.01942	0	1.3673	2.30677	0.700807			83.9226	77.87
	-11	2.86261	6.74205	0.164069	2.84941	3.74085	0.903423
	-10	9.43513	7.27684	1.53354	7.99921	7.83025	4.95686
	-9	49.2543	40.2288	37.587	36.2808	44.4193	47.3281
	-8	93.8894	90.1024	89.7022	78.0784	86.5638	72.516
	-7	99.6041	104.097	63.081	77.9596	85.4995	76.816
	-6	93.2955	98.0178	92.6941	75.0957	77.6773	77.9154

## Sheet: Figure 9 (Top row)
Figure 9 - Binding data				CCK1R WT					CCK1R WT						CCK1R WT					CCK1R WT						CCK1R WT
			CCK-8						CCK-8-DS	control				CCK-8-DS + Chol						CCK-4	control					CCK-4 +chol
	Ligand Conc						Ligand Conc					Ligand Conc					Ligand Conc						Ligand Conc
	Conc(log M)	2021-06-14	2021-06-17	2021-06-21	2021-06-24		Conc(log M)	2021-10-14	2021-10-15	2021-10-18	2021-10-19	Conc(log M)	2021-10-14	2021-10-15	2021-10-18	2021-10-19	Conc(log M)	2021-09-02	2021-09-07	2021-09-10	2021-09-13	2021-10-08	Conc(log M)	2021-09-02	2021-09-07	2021-09-10	2021-09-13	2021-10-08
	Buffer	100	100	100	100		Buffer	100	100	100	100	Buffer	100	100	100	100	Buffer	100	100	100	100	100	Buffer	100	100	100	100	100
	-11	108.558	107.9	98.1251	98.0812		-11	101.897	92.7419	94.3065	108.21	-11	87.3381	93.1942	110.707	98.3778	-11						-11
	-10	83.844	102.804	78.732	93.8033		-10	103.32	115.468	96.8612	118.103	-10	81.4236	105.914	91.195	88.1329	-10						-10
	-9	61.9372	61.0047	54.5036	57.4067		-9	95.8576	99.5331	103.026	100.225	-9	76.2763	90.4512	87.621	64.6278	-9	97.2085	107.639	103.85	96.8436	90.4932	-9	102.889	108.907	97.4093	105.468	97.2028
	-8	17.7681	34.0998	21.4983	20.8356		-8	69.2838	68.9546	66.7985	65.1742	-8	56.3016	52.6544	63.1101	46.3853	-8	104.32	120.826	115.262	102.142	105.182	-8	103.686	100.078	103.968	115.055	116.798
	-7	4.7134	11.0648	5.83301	9.8239		-7	36.2302	39.6409	41.7418	41.249	-7	40.313	29.8778	42.7012	23.0557	-7	112.281	113.555	107.059	115.885	101.198	-7	106.911	110.009	102.064	96.4525	99.8114
	-6	0	0	0	0		-6	21.3498	23.3974	27.0699	15.1315	-6	11.8173	19.0268	20.4927	9.23041	-6	105.207	116.603	104.003	106.565	90.0366	-6	94.3221	104.814	99.015	61.8687	72.1281
	-5						-5					-5					-5	85.3981	108.559	71.1231	61.3202	52.5214	-5	72.2813	107.144	90.8527	58.4896	42.7056
	-4						-4					-4					-4	41.1133	74.0175	56.3069	40.1987	42.7529	-4	54.5105	100.886	91.8565	34.7124	17.1043
				CCK1R (Y140A)					CCK1R (Y140A)						CCK1R (Y140A)					CCK1R (Y140A)						CCK1R (Y140A)
	Ligand Conc		CCK-8				Ligand Conc		CCK-8-DS	control		Ligand Conc		CCK-8-DS + Chol			Ligand Conc			CCK-4	control			Ligand Conc		CCK-4 +chol
	Conc(log M)	2021-07-15	2021-07-22	7/26/2021A	2021-07-29		Conc(log M)	2021-10-14	2021-10-15	2021-10-18	2021-10-19	Conc(log M)	2021-10-14	2021-10-15	2021-10-18	2021-10-19	Conc(log M)	2021-09-02	2021-09-07	2021-09-10	2021-09-13	2021-10-08	2021-10-11	Conc(log M)	2021-09-02	2021-09-07	2021-09-10	2021-09-13	2021-10-08	2021-10-11
	Buffer	100	100	100	100		Buffer	100	100	100	100	Buffer	100	100	100	100	Buffer	100	100	100	100	100	100	Buffer	100	100	100	100	100	100
	-11	86.1636	95.1839	96.6494	95.2585		-11	104.682	80.6698	124.978	72.5486	-11	107.982	113.458	95.6401	89.2456	-11							-11
	-10	57.1783	74.0808	55.8316	74.1724		-10	107.992	99.3884	93.6057	93.4341	-10	110.379	103.812	99.1633	84.1441	-10							-10
	-9	21.1627	32.1574	19.4588	14.7596		-9	108.38	86.4112	80.1912	85.3184	-9	76.0479	72.2939	94.3473	69.154	-9	84.9912	90.906	67.6619	100.529	91.6162	87.8011	-9	78.193	102.03	95.3011	77.362	88.2135	106.749
	-8	10.925	15.2263	14.1409	1.16365		-8	64.8983	70.1391	73.568	71.2017	-8	50.7872	68.321	63.0261	62.352	-8	83.5614	89.1217	104.276	96.7343	91.835	104.876	-8	87.2975	100.736	94.977	96.0723	88.4243	112.791
	-7	3.19779	0.054997	4.70019	3.39731		-7	47.6874	51.9878	41.186	19.3598	-7	24.9789	26.0663	28.4429	21.466	-7	73.1402	79.2736	100.189	94.654	96.8771	90.5071	-7	107.733	118.814	52.505	81.4363	69.581	116.298
	-6	0	0	0	0		-6	32.5222	15.6506	13.953	7.62806	-6	25.4746	15.9965	8.46178	1.32003	-6	79.1039	103.758	110.292	114.86	90.1768	73.053	-6	74.9528	99.7239	86.3439	79.9707	71.8658	78.4003
	-5						-5					-5					-5	53.1463	90.2498	101.714	95.5413	66.1111	44.3687	-5	77.8551	105.936	81.5672	82.7308	44.5409	48.0958
	-4						-4					-4					-4	5.35209	35.6913	58.7137	53.0644	30.766	9.87715	-4	17.2448	47.5785	38.7582	71.0992	32.9736	35.1256
				CCK1R (sterol 7M)					CCK1R (sterol 7M)						CCK1R (sterol 7M)					CCK1R (sterol 7M)						CCK1R (sterol 7M)
	Ligand Conc		CCK-8				Ligand Conc		CCK-8-DS	control		Ligand Conc		CCK-8-DS		(+Chol)	Ligand Conc			CCK-4	control			Ligand Conc		CCK-4		(+Chol)
	Conc(log M)	2020-10-08	2020-10-12	2020-10-15	2020-10-19		Conc(log M)	2021-10-14	2021-10-15	2021-10-18	2021-10-19	Conc(log M)	2021-10-14	2021-10-15	2021-10-18	2021-10-19	Conc(log M)	2021-09-02	2021-09-07	2021-09-10	2021-09-13	2021-10-08		Conc(log M)	2021-09-02	2021-09-07	2021-09-10	2021-09-13	2021-10-08
	Buffer	100	100	100	100		Buffer	100	100	100	100	Buffer	100	100	100	100	Buffer	100	100	100	100	100		Buffer	100	100	100	100	100
	-11	111.65	120.073	103.776	106.354		-11	98.675	76.5832	97.7427	100.888	-11	96.1451	101.037	103.248	89.2241	-11							-11
	-10	104.356	80.4037	105.209	124.182		-10	92.4809	88.6735	98.8389	101.409	-10	99.4149	112.443	100.696	98.8745	-10							-10
	-9	54.2871	46.8793	75.5128	99.9386		-9	91.7737	108.411	96.5079	103.626	-9	87.7267	123.54	84.4979	108.418	-9	91.2	99.3188	103.092	100.487	110.787		-9	100.18	99.5992	104.979	93.1851	99.1453
	-8	18.9971	27.0667	30.1104	41.4678		-8	56.6818	77.9302	65.2311	53.4948	-8	66.3525	68.1501	57.1061	62.5809	-8	100.984	94.6078	104.258	96.6256	101.215		-8	102.717	109.976	116.733	113.532	114.137
	-7	3.585	9.1939	11.4413	5.15749		-7	26.3534	37.807	23.2226	17.1685	-7	39.5112	34.5431	23.2215	35.1185	-7	99.3617	93.2342	103.313	83.5077	92.9818		-7	100.354	105.361	118.734	107.973	121.673
	-6	0	0	0	0		-6	10.73	16.3696	5.01711	1.84665	-6	29.0581	10.8735	4.45122	2.56479	-6	99.0355	95.9947	106.24	77.609	85.7577		-6	103.796	112.446	121.104	110.056	94.1846
	-5						-5					-5					-5	96.5909	96.8623	102.814	80.2216	68.7194		-5	97.6118	116.72	113.084	104.792	72.0241
	-4						-4					-4					-4	60.8502	77.6523	76.7461	77.929	47.1294		-4	87.3758	104.265	99.0459	86.3151	46.5129
				CCK2R WT			Ligand Conc		CCK2R WT			Ligand Conc			CCK2R WT					CCK2R WT						CCK2R WT
	Ligand Conc		CCK-8				Conc(log M)		CCK-8-DS	control		Conc(log M)		CCK-8-DS		(+Chol)	Ligand Conc			CCK-4		control		Ligand Conc		CCK-4		(+Chol)
	Conc(log M)	2021-06-14	2021-06-17	2021-06-21	2021-06-24		Buffer	2021-10-14	2021-10-15	2021-10-18	2021-10-19	Buffer	2021-10-14	2021-10-15	2021-10-18	2021-10-19	Conc(log M)	2021-09-02	2021-09-07	2021-09-10	2021-09-13	2021-10-08	2021-10-11	Conc(log M)	2021-09-02	2021-09-07	2021-09-10	2021-09-13	2021-10-08	2021-10-11
	Buffer	100	100	100	100		-11	100	100	100	100	-11	100	100	100	100	Buffer	100	100	100	100	100	100	Buffer	100	100	100	100	100	100
	-11	85.6325	98.9956	97.9329	106.197		-10	99.504	120.948	104.724	106.904	-10	101.201	95.3924	92.3845	114.095	-11							-11
	-10	71.4357	90.9249	93.6851	97.3168		-9	89.9929	103.451	92.8144	93.1458	-9	92.4809	103.116	106.061	97.1064	-10	96.9398	102.734	112.284	90.4959	90.355	106.369	-10	101.097	99.7948	89.915	110.006	107.565	95.3564
	-9	46.7332	47.0957	57.0546	61.5152		-8	73.2802	75.5882	68.7121	77.9028	-8	70.005	50.9977	75.4286	64.9242	-9	85.766	96.8861	102.637	80.8417	75.5804	92.1809	-9	91.8907	102.753	91.7156	93.8007	78.5292	75.064
	-8	22.4238	23.9971	39.4288	9.49039		-7	35.6605	26.3498	28.6278	44.4129	-7	37.0637	40.8753	31.3052	39.3251	-8	46.1285	53.7903	65.8698	60.187	59.2649	72.972	-8	49.4613	67.4439	70.7268	70.1343	57.8477	54.3209
	-7	14.6893	11.3697	12.9514	20.0595		-6	8.66789	6.9658	15.982	28.7731	-6	15.6449	22.2937	13.1727	30.2217	-7	24.3643	22.7569	24.7804	30.2982	44.2701	39.3691	-7	28.0154	33.4988	24.7692	36.4568	41.1397	32.8709
	-6	0	0	0	0		-5	2.8676	-0.99442	4.25212	7.80108	-5	0.319029	10.84	4.01254	4.54832	-6	8.74185	7.95012	10.7115	9.40977	20.836	22.8304	-6	10.3499	4.46669	7.05522	19.3759	34.379	12.6048
	-5						-4					-4					-5	0.383321	2.62339	-3.8792	-3.22449	5.34466	4.37919	-5	-1.27765	1.08964	1.29266	-2.29499	3.03782	4.44012
	-4																-4							-4
				CCK2R (sterol 7M)						CCK2R (sterol 7M)						CCK2R (sterol 7M)							CCK2R (sterol 7M)							CCK2R (sterol 7M)
	Ligand Conc		CCK-8					Ligand Conc		CCK-8-DS	control			Ligand Conc	CCK-8-DS		(+Chol)			Ligand Conc			CCK-4	control			Ligand Conc		CCK-4		(+Chol)
	Conc(log M)	2020-11-09	2020-11-12	2020-11-19	2020-12-03	2020-12-26		Conc(log M)	2021-10-14	2021-10-15	2021-10-18	2021-10-19		Conc(log M)	2021-10-14	2021-10-15	2021-10-18	2021-10-19		Conc(log M)	2021-09-02	2021-09-07	2021-09-10	2021-09-13	2021-10-08	2021-10-11	Conc(log M)	2021-09-02	2021-09-07	2021-09-10	2021-09-13	2021-10-08	2021-10-11
	Buffer	100	100	100	100	100		Buffer	100	100	100	100		Buffer	100	100	100	100		Buffer	100	100	100	100	100	100	Buffer	100	100	100	100	100	100
	-11	93.0583	88.6432	115.158	104.326	109.923		-11	92.502	93.9829	92.578	99.8306		-11	91.4621	98.6836	91.4323	105.687		-11							-11
	-10	92.4841	86.4634	91.3343	81.1825	88.547		-10	90.6357	85.4136	93.2657	94.5697		-10	88.5855	94.9401	95.5854	79.736		-10	109.008	100.131	99.1763	95.5309	93.1797	108.806	-10	92.4075	108.404	120.555	124.098	105.587	103.581
	-9	58.3618	48.1188	63.8909	58.8522	63.1073		-9	70.1382	80.3527	72.6523	82.0472		-9	70.6906	79.8259	84.14	68.5074		-9	124.909	97.9122	97.2733	102.217	86.7845	106.61	-9	111.391	105.258	108.802	127.182	113.23	109.565
	-8	24.9756	19.6028	26.7495	27.5603	27.7216		-8	34.3651	33.6993	43.0914	30.3694		-8	21.4606	46.169	51.9839	39.4701		-8	92.4151	67.7281	81.439	96.6522	54.8809	84.0838	-8	54.1331	59.2012	101.978	87.3919	70.2035	60.1584
	-7	6.88065	4.53029	7.15633	7.13266	10.7314		-7	4.67241	17.5713	12.6341	13.6975		-7	11.0589	11.0601	20.8306	25.5338		-7	27.4936	44.6888	46.1878	63.3204	43.9598	37.4329	-7	32.4862	25.4105	30.3449	39.1466	23.5174	38.964
	-6	0	0	0	0	0		-6	4.61714	6.97328	3.87236	1.34434		-6	-0.20956	1.57439	12.3392	0.669643		-6	5.67599	19.7136	11.8224	13.1879	4.99927	2.74114	-6	3.22828	3.91041	13.9119	27.1822	1.69665	8.75031
	-5							-5						-5						-5	1.3349	4.66058	1.70947	2.80429	-2.333	-6.86497	-5	0.708002	-0.01673	1.35872	5.73467	0.117894	-1.17425
	-4							-4						-4						-4							-4

## Sheet: Figure 9 (Bottom row)
Figure 9 - Calcium response curve data				CCK1R WT								CCK1R WT									CCK1R WT									CCK1R WT							CCK1R WT
				CCK-8								CCK-8-DS		control						CCK-8-DS		(+chol)								CCK-4	Control										CCK-4	(+chol)
		2021-06-08	2021-06-15	2021-06-16	2021-06-22	2021-06-25
	Ligand (log M)								Ligand (log M)	2021-09-24	2021-09-28	2021-10-01	2021-10-06	2021-10-07	2021-10-08		Ligand (log M)	2021-09-24	2021-09-28	2021-10-01	2021-10-06	2021-10-07	2021-10-08		Ligand (log M)	2021-07-07	2021-07-08	2021-07-09	2021-07-12	2021-07-13	2021-07-14	2021-09-28	2021-10-01	2021-10-06		Ligand (log M)	2021-07-07	2021-07-08	2021-07-09	2021-07-12	2021-07-13	2021-07-14	2021-09-28	2021-10-01	2021-10-06
	Buffer	0	0	0	0	0			Buffer	0	0	0	0	0	0		Buffer	0	0	0	0	0	0		Buffer	0	0	0	0	0	0	0	0	0		Buffer	0	0	0	0	0	0	0	0	0
	-12	13.2497	29.2416	-2.89467	10.595	1.8969			-12								-12								-12											-12
	-11	73.2028	70.4981	43.6181	44.8663	58.4068			-11	-0.22544	-0.42556	-0.44839	2.79898	0.281642	0.106065		-11	2.69681	-0.39424	-5.51069	16.2365	-0.14458	14.7228		-11											-11
	-10	107.81	108.585	81.7869	93.1748	75.0214			-10	-0.15987	-0.40775	-0.87718	29.1874	2.16018	2.92908		-10	16.0004	3.7135	-0.80905	50.1172	2.10087	31.9828		-10											-10
	-9.5	83.8059	100.162	106.7	109.778	79.6378			-9.5								-9.5								-9.5											-9.5
	-9	105.734	92.8477	113.501	106.491	116.593			-9	17.8344	22.3008	26.5087	74.1701	14.2244	32.9849		-9	48.638	37.2637	52.5632	95.7471	41.0999	58.3088		-9	0.319501	1.37772	8.63133	0.216271	-0.30344	0.477421	-1.59899	0.630939	-0.04248		-9	2.26365	4.52525	19.6991	16.0072	0.17378	0.717783	-0.07205	-0.95677	10.9153
	-8	94.187	99.3789	120.909	102.244	122.523			-8	61.4764	63.4004	61.8073	99.0573	63.4442	75.0299		-8	84.706	80.893	87.236	131.17	79.3707	76.6568		-8	4.59823	0.91486	9.5628	4.71149	0.617924	0.656322	-1.51339	0.865782	7.54059		-8	5.35475	12.8772	24.9852	25.6367	1.44803	1.58078	-0.37063	0.123047	17.7255
	-7								-7	98.3012	87.9675	89.7274	96.5583	121.835	110.981		-7	106.93	111.704	93.427	108.678	119.121	120.981		-7	8.02945	3.07382	9.46285	2.66512	7.12623	0.847414	-0.24416	5.75098	18.1459		-7	15.3055	28.5663	41.8041	42.1491	27.6725	14.4265	22.491	17.2838	41.1784
	-6								-6	90.6617	108.022	97.2211	96.7372	117.919	116.85		-6	100.717	108.571	98.3225	94.0256	113.173	116.222		-6	13.4618	11.04	17.3462	10.4968	57.3307	25.2792	16.7111	33.5063	37.2377		-6	92.2526	46.3045	56.2342	48.2575	75.7646	49.8826	59.5213	53.3157	73.1924
	-5								-5								-5								-5	93.8002	89.0421	45.7935	70.2476	90.9154	92.0422	70.9597	74.4323	95.2571		-5	115.067	54.409	95.7923	72.6297	105.625	104.407	93.5338	80.1224	98.3883
	-4								-4								-4								-4	101.214	107.63	84.0631	78.4519	93.7172	130.603	108.145	89.9174	101.157		-4	85.0279	85.5858	117.897	98.4208	115.572	117.674	105.254	101.453	98.5949
				CCK1R (Y140A)								CCK1R (Y140A)						CCK1R (Y140A)							CCK1R (Y140A)											CCK1R (Y140A)
			CCK-8								CCK-8-DS		control					CCK-8-DS	(+chol)						CCK-4		Control								CCK-4		(+Chol)
	Ligand(log M)	2021-06-08	2021-06-15	2021-06-16	2021-06-22	2021-06-25			Ligand(log M)	2021-09-24	2021-09-28	2021-10-01	2021-10-12			2021-09-24	2021-09-28	2021-10-01	2021-10-12		Ligand (log M)	2021-07-07	2021-07-09	7/13/2021A	7/13/2021B	7/16/2021A	7/16/2021B	2021-09-28	2021-10-01		Ligand (log M)	2021-07-07	2021-07-09	7/13/2021A	7/13/2021B	7/16/2021A	7/16/2021B	2021-09-28	2021-10-01
	Buffer	0	0	0	0	0			Buffer	0	0	0	0			0	0	0	0		Buffer	0	0	0	0	0	0	0	0		Buffer	0	0	0	0	0	0	0	0
	-12	-0.61912	0.670012	11.2939	8.74719	-1.53401			-12												-12										-12
	-11	6.15916	16.9641	29.2511	16.8158	1.43658			-11	0.320246	-0.79876	-1.55993	-0.07427			-0.48747	1.44489	3.74293	-0.45475		-11										-11
	-10	32.894	44.9276	61.7447	46.2346	24.0106			-10	1.07613	0.884369	-0.31924	-0.60855			-0.28286	-0.57816	4.70122	0.038105		-10										-10
	-9.5	41.4951	76.1962	82.9928	66.3298	65.1666			-9.5												-9.5										-9.5
	-9	116.033	101.176	86.6858	100.021	80.9743			-9	2.16469	-0.91766	33.3574	0.012639			3.65498	6.11896	63.0791	1.64318		-9	0.54291	2.24671	0.280054	0.751221	2.24864	0.794855	0.042328	0.349718		-9	0.016794	0.854972	-1.06043	0.684966	-1.03984	1.23444	1.61172	0.933229
	-8	112.753	106.66	89.987	107.983	114.499			-8	56.2991	45.7042	88.8859	21.9702			56.9878	53.0172	81.1907	62.1153		-8	8.19275	4.69857	3.15313	1.16029	4.97698	1.86774	1.19962	-1.45601		-8	2.73388	1.22748	1.83489	2.27138	4.48899	4.35049	1.67975	0.343762
	-7								-7	92.3135	92.6834	79.3947	92.0269			80.8834	72.409	74.9168	94.9479		-7	27.3271	12.4725	17.7416	11.912	9.73089	7.74759	2.37084	-2.1248		-7	23.4498	17.0673	12.6106	28.486	19.6541	17.4557	1.52131	5.35151
	-6								-6	100.757	101.757	100.46	106.916			103.014	94.8231	102.724	98.1688		-6	57.5149	20.759	48.6697	65.4173	25.367	19.5746	41.4261	39.4871		-6	48.9684	25.6418	35.399	54.7213	43.9994	38.6866	48.4468	47.6594
	-5								-5												-5	89.1654	53.3018	86.535	74.7945	75.4063	55.6634	81.238	80.3645		-5	80.0303	53.4197	68.2788	91.0236	92.8981	71.9593	92.1849	75.8859
	-4								-4												-4	124.824	70.3601	102.084	105.808	114.454	92.962	88.5075	91.672		-4	127.355	93.3227	103.085	118.48	118.61	97.3477	94.8958	83.862
				CCK1R (sterol 7M)					CCK1R (sterol 7M)						CCK1R (sterol 7M)								CCK1R (sterol 7M)									CCK1R (sterol 7M)
				CCK-8					CCK-8-DS		control					CCK-8-DS	(+Chol)							CCK-4	control							CCK-4		(+Chol)
	Ligand (log M)	2020-10-06	10/9/2020A	10/9/2020B	2020-10-16	2020-10-20		Ligand (log M)	2021-10-06	2021-10-07	2021-10-08	2021-10-12		2021-10-06	2021-10-07	2021-10-08	2021-10-12		Ligand (log M)	7/13/2021A	7/13/2021B	7/16/2021A	7/16/2021B	7/30/2021A	7/30/2021B	2021-10-06		Ligand (log M)	7/13/2021A	7/13/2021B	7/16/2021A	7/16/2021B	7/30/2021A	7/30/2021B	2021-10-06
	Buffer	0	0	0	0	0		Buffer	0	0	0	0		0	0	0	0		Buffer	0	0	0	0	0	0	0		Buffer	0	0	0	0	0	0	0
	-12	37.8394	79.0424	24.3463	24.4502	0.37537		-12											-12									-12
	-11	60.644	69.9241	55.2293	66.3382	31.7668		-11	-0.95083	-10.1308	-1.34674	-1.55993		2.19504	-1.30414	1.90688	3.74293		-11									-11
	-10	87.7349	103.362	91.8421	118.61	75.5612		-10	0.177651	-9.83906	1.90493	-0.31924		5.29469	-1.56514	4.25648	4.70122		-10									-10
	-9.5	100.132	106.192	79.2698	86.7966	91.5934		-9.5											-9.5									-9.5
	-9	99.4159	113.737	103.842	116.755	90.4388		-9	42.965	22.0359	28.4453	33.3574		63.29	18.7557	34.9497	63.0791		-9	2.97856	7.55339	9.11716	9.45926	0.621088	0.509253	-0.37795		-9	2.90307	2.95293	9.5176	18.9376	0.315894	-0.43321	16.2251
	-8	92.0154	115.721	111.052	107.718	93.1923		-8	84.8747	81.0805	55.4513	88.8859		102.003	69.3058	58.838	81.1907		-8	6.79017	21.3204	2.18077	22.823	14.7522	13.8307	5.92919		-8	25.6805	9.20815	20.2086	27.3755	13.3541	13.3606	25.7871
	-7							-7	98.2277	82.937	107.907	79.3947		99.8161	109.121	94.1002	74.9168		-7	64.7688	80.3773	17.9632	32.6238	36.649	19.8439	45.7329		-7	84.6032	63.2498	47.695	37.9318	41.2622	43.3776	53.0627
	-6							-6	96.6969	120.58	111.936	100.46		92.2315	115.193	103.518	102.724		-6	74.4401	74.7669	78.0627	56.4509	59.3717	58.7676	89.2244		-6	97.5548	90.7999	77.2338	47.8512	54.2444	57.3461	96.1029
	-5							-5											-5	97.9855	123.23	79.4136	82.1907	78.1594	71.6949	106.194		-5	133.778	115.26	82.1238	82.0987	84.0263	87.0816	113.851
	-4							-4											-4	100.528	124.253	119.512	112.331	92.5887	87.3814	104.19		-4	119.441	129.999	100.902	99.7629	87.4064	94.6725	116.39
				CCK2R WT						CCK2R WT							CCK2R WT							CCK2R WT								CCK2R WT
				CCK-8						CCK-8-DS	control						CCK-8-DS	(+chol)						CCK-4	control							CCK-4			(+Chol)
	Ligand (log M)	2021-06-08	2021-06-15	2021-06-16	2021-06-22	2021-06-25		Ligand (log M)	2021-09-24	2021-09-28	2021-10-01	2021-10-12			2021-09-24	2021-09-28	2021-10-01	2021-10-12		Ligand (log M)	2021-07-07	2021-07-09	7/13/2021A	7/13/2021B	7/16/2021A	7/16/2021B	2021-09-28	2021-10-01		Ligand (log M)	2021-07-07	2021-07-09	7/13/2021A	7/13/2021B	7/16/2021A	7/16/2021B	2021-09-28	2021-10-01
	Buffer	0	0	0	0	0		Buffer	0	0	0	0			0	0	0	0		Buffer	0	0	0	0	0	0	0	0		Buffer	0	0	0	0	0	0	0	0
	-12	0.694764	1.7929	0.517402	5.80329	1.071		-12												-12										-12
	-11	14.8846	36.4667	5.76125	12.7099	1.99735		-11	41.6307	5.14561	14.0318	40.3317			38.9389	26.5925	7.99686	8.68527		-11										-11
	-10	75.4852	78.5062	30.6322	53.7976	27.633		-10	56.1338	57.9092	54.2054	88.867			58.8562	59.4758	35.4581	59.7048		-10	0	19.6011	18.7744	19.2793	58.7508	37.3713	39.2465	0.2721		-10		44.1377	48.3728	13.3779	13.7095	13.964	23.6692	6.83689
	-9.5	107.946	97.6797	84.3201	93.9347	29.6157		-9.5												-9.5										-9.5
	-9	103.813	94.3347	97.0352	112.442	81.9368		-9	90.8285	115.745	83.1789	125.046			95.9937	100.793	86.8831	80.8686		-9	42.5613	68.6018	65.3647	75.2746	66.3696	76.5495	60.7067	43.737		-9	40.0083	64.2361	65.4499	92.6849	69.8811	77.3622	57.3529	44.3895
	-8	94.8537	102.487	93.5088	94.5057	115.122		-8	106.656	100.629	82.6397	108.069			88.3092	100.049	90.7657	98.5305		-8	85.4972	97.41	102.216	107.292	75.3728	119.946	106.892	70.7693		-8	68.2442	104.251	94.9175	73.5226	79.0749	97.5471	80.7885	70.5402
	-7							-7	91.6072	96.3752	90.6674	105.692			92.8505	98.6761	95.5715	99.8888		-7	108.746	92.7205	93.0437	105.587	76.1366	115.455	106.728	88.6762		-7	76.4374	110.264	90.257	82.5199	71.5244	97.5734	89.8934	85.6531
	-6							-6	85.4767	93.4796	91.6982	93.5612			91.3286	99.0806	84.4423	96.0978		-6	92.5342	86.9901	88.5489	96.7171	71.6614	113.287	99.916	94.0779		-6	89.1056	110.663	83.4019	81.9956	70.7554	97.5252	102.943	91.3812
	-5							-5												-5	87.8444	82.6519	79.7931	97.5501	72.0145	110.252	98.9615	97.3707		-5	96.2599	103.218	82.2173	81.7709	69.8913	93.2943	101.341	96.5465
	-4							-4												-4										-4
				CCK2R (sterol 7M)																CCK2R (sterol 7M)
													CCK2R (sterol 7M)							CCK-8-DS	(+chol)			CCK2R (sterol 7M)								CCK2R (sterol 7M)
				CCK-8									CCK-8-DS		control											CCK-4	Control					Ligand (log M)		CCK-4		(+Chol)
	Ligand (log M)	2020-11-03	2020-10-30	2020-11-06	2020-11-10	2020-11-17	2020-12-01	2020-12-04	2020-12-08		Ligand (log M)	2021-10-06	2021-10-07	2021-10-08	2021-10-12		Ligand (log M)	2021-10-06	2021-10-07	2021-10-08	2021-10-12		Ligand (log M)	7/13/2021A	7/13/2021B	7/16/2021A	7/16/2021B	7/30/2021A	7/30/2021B	2021-10-06		Buffer	7/13/2021A	7/13/2021B	7/16/2021A	7/16/2021B	7/30/2021A	7/30/2021B	2021-10-06
	Buffer	0	0	0	0	0	0	0	0		Buffer	0	0	0	0		Buffer	0	0	0	0		Buffer	0	0	0	0	0	0	0		-12	0	0	0	0	0	0	0
	-12	5.55248	7.13742	8.00519	-0.8555	12.8907	0.581681	22.5205	-1.92935		-12						-12						-12									-11
	-11	9.90285	10.0334	24.4599	16.7145	2.90417	51.2772	37.5809	0.962471		-11	15.7678	13.7704	7.26376	8.53962		-11	21.3549	23.089	30.5707	-0.34443		-11									-10
	-10	46.2644	40.0314	45.8069	41.4596	74.0042	97.5706	71.8049	22.987		-10	47.5956	26.2873	21.7478	27.0168		-10	65.766	48.4699	43.6123	7.05886		-10	22.5476	12.4141	12.7324	10.9261	20.3893	21.552	10.2604		-9.5	36.3683	20.4885	19.3445	9.7143	-0.56883	2.07482	8.96106
	-9.5	75.1005	130.656	73.8183	92.0508						-9.5						-9.5						-9.5									-9
	-9	112.205	109.317	86.7527	119.906	108.907	73.5505	84.9238	72.8023		-9	107.059	82.0997	67.9006	105.454		-9	89.8577	81.0889	84.6532	38.1335		-9	36.6169	60.756	69.2265	35.5657	58.8413	62.6013	27.8769		-8	64.2314	33.7446	80.7475	42.2662	49.0529	49.7711	45.7023
	-8	108.85	88.3179	96.0341	113.064	56.8839	107.978	100.132	103.806		-8	111.43	102.079	107.731	104.836		-8	93.7773	92.2112	112.379	62.8402		-8	102.091	112.395	96.1354	93.664	71.1962	82.2904	60.2404		-7	96.0354	111.813	88.1066	86.8427	83.2156	72.668	99.8873
	-7					112.807	104.738	97.0393	108.424		-7	91.7983	113.364	109.656	98.2276		-7	89.0308	91.4352	108.997	91.6966		-7	113.851	109.355	92.2886	111.366	74.4365	88.3818	106.624		-6	77.7179	90.3674	82.6137	94.5638	91.3756	97.7654	94.25
	-6										-6	89.4997	102.464	100.361	91.4485		-6	80.8402	98.4939	105.081	103.958		-6	106.209	99.2751	99.2661	103.096	77.5544	99.5666	92.3768		-5	83.481	86.8535	91.5318	86.107	99.2009	99.2685	84.7705
	-5										-5						-5						-5	81.9464	100.204	88.7972	90.5749	81.0014	100.312	84.6037		-4	94.067	89.7005	78.4372	79.2893	99.4271	102.739	84.2644
	-4										-4						-4						-4
